# Supplementary material for: Transcriptomic but not genomic variability confers phenotype of breast cancer stem cells
Source: Cancer Commun (Lond). 2018 Sep 19;38:56. doi: 10.1186/s40880-018-0326-8 (PMC6146522; doi:10.1186/s40880-018-0326-8)
Supplement: Supplementary file 2 — Additional file 2: Table S2. Amplicon primers designed for the WGS hotspot mutation (WHM) panel. [file 40880_2018_326_MOESM2_ESM.xlsx]

## Sheet: Sheet1
Table S2.Amplicon Designing of the WHM Panel
Chrom	Amplicon_Start	Insertion_Start	Insertion_End	Amplicon_End	Primer_F (5'→3')	Primer_R (5'→3')
chr1	237692994	237693022	237693314	237693337	AGACAAATTGTCTCAAAATGTCTCCTGT	GCCCAGTCAGAAGTCTTGTTTTT
chr10	8691267	8691295	8691611	8691641	AGCCAGTAATATAGACAGAAACCCAAAG	CAATACTGTTGTCTTGGCCTTATTTGTTTT
chr10	39080886	39080912	39081227	39081256	CATGACATTCCGTTCCATTACATTCG	GGAGTGTAATGGAAAGATGTCAAAAGGAA
chr10	39083963	39083993	39084262	39084292	TGCACTCCATTCCATTCTATTCTTTTTGAT	AATCAAATTGAATGGAATCAAACGGAATGT
chr10	39084509	39084535	39084852	39084881	GAGTCCATTCCATTCGAGTAAATCCT	AATGGAATGGATTAGAACGGAATAGAGTC
chr10	39087354	39087384	39087648	39087678	CCATTCCATTCCATTCAATTGCATATCTTT	GACTCGAAAGAAATGGAAACGAATAGAATG
chr11	244019	244043	244331	244359	TCTCCATGTTTTGGTTTCACAGCT	GGTAGGGTAATCTTTAGGTTTTGACCAT
chr11	1258185	1258207	1258518	1258539	GACGACAATGCCATCAATGACT	GGACCTGACATCCAGGACTGT
chr11	2232154	2232176	2232488	2232517	CATGACCCTTTCCTTCACTGGA	AGTCATCAAAGCTTTGCGATTAAGACTAT
chr11	2232456	2232478	2232755	2232779	CCTGTCCCTTTGTTTGCACAAA	CTGGGAGGCTAGTTCTAAAACAGG
chr11	47640197	47640224	47640495	47640525	GGGAGTATCAGTGGTAAGTTATGTTGT	GCTGATCTCATCTCGCTAGATATTATTTGT
chr11	47660370	47660395	47660717	47660741	GTCAGAGATGTTGTCAAGTTCTGGT	CATTGCCTTGGAAAACCTATGCTG
chr11	48345828	48345855	48346172	48346201	GGGACTAGTAGTCCTTAACTAGAAGGA	CATGTAGAGTTAAGACCTCCTGAAATCTC
chr11	56465244	56465268	56465593	56465617	AGATGTTGAGTCCAGCAGTTTTCA	TTGTTCCCTGATCACCATATTGCA
chr11	61695861	61695889	61696205	61696231	CTAGGACCCTCAAAATATATGGAGCTAG	CCAAAGAGGATTTGAATCTGCTTCTG
chr11	124110172	124110195	124110519	124110546	ACCCTGATCTACAACCTGAGGAA	ACTGAGCTGAGTTTTTATCAACTGTGT
chr12	9558695	9558716	9558929	9558955	CCCTCGCTGGCTATTAAGACA	GCTGGAAGATCTGAGCTTTCTTCTTG
chr12	9559382	9559402	9559622	9559642	CCGTGTCTTAGGACAGCCAT	CGGGATGGGTGTCCCAAAAG
chr12	9559616	9559635	9559870	9559892	CCACTGGCTTTTGGGACAC	GGATCTTAGGATCCGCAATGGG
chr12	40905851	40905873	40906187	40906216	ATCGTCATCTTGCATGGGTGAT	AGAAGAGTCAACCCATTTGAAAAGTGTAT
chr12	40907073	40907096	40907370	40907395	TGTCTTCTACTCCTAGCGGTGAA	TGTTGACTTACCTGTCTTGGAACTG
chr12	40907384	40907408	40907731	40907758	GGTAAGTCAACAGGTTGACATGGA	GATGCTTTAATGAAAGCCCTTCTAAGC
chr12	130876229	130876251	130876490	130876512	CAGACACCAGCTGTGGTAGATG	CTGATGGACACACGTGATGACA
chr12	130876503	130876528	130876850	130876870	TGTCCATCAGTTACCTGGTGAATAC	GACGGACACATGATGACGGT
chr12	130876851	130876871	130877071	130877094	ACCGTCATCATGTGTCCGTC	GATGGTGACTGGGTCATCACAAT
chr12	130877152	130877174	130877456	130877479	CGTCATCACGTGTCTGTCAGTT	CAGGTAACTGACAGACACGTGAT
chr12	130877453	130877475	130877756	130877782	CGTCATCACGTGTCTGTCAGTT	GGTAACTGACAGACACACATGATGAC
chr12	130877751	130877773	130878080	130878108	GTCACCGTCATCATGTGTGTCT	TCATCACAACATTCAGTATTCACCAGAA
chr13	19645560	19645582	19645839	19645862	GACAGCTGCCTCAGTCATCATT	GCGATGCAGATGTAGGATCAGTG
chr14	20561193	20561219	20561539	20561567	TGCATCAAGAACTCATGAACTCATCA	CCCAAGTGCTGATGAATTCTAACAAAAC
chr14	20561788	20561811	20562132	20562162	GCTGTATGGCTCAGATCTCCACT	TAGTGTAGAAAATGAGCAAGACTATGAAGC
chr14	20563369	20563395	20563710	20563740	TGTGAACTCTTATAAACCCACAAGCA	CAGATTGAAAACTTTGTTTTGTTGTGAAGG
chr14	107032472	107032496	107032810	107032840	TACCTCCAAATGCCAGGAGTCATA	AGGAACTGAACAGAAACACTGAAATAATCT
chr16	7093014	7093036	7093265	7093294	CCCAAAGTTCCTTCGCTTCCAT	ACAGGGTCGTATGTGATAGAAAAGAAAAA
chr16	7094111	7094135	7094447	7094471	TATTCCTGGCACTTAGGACAGTGT	CCCGTCTCCTATCTTCATTTAGCC
chr16	7102792	7102820	7103143	7103166	CTTTGGGATTTCTTCCCATTTGTTTTCT	GATGCCAACAGCAACTGTGAAAT
chr17	75558146	75558167	75558463	75558483	ATGGACACCAAACCACCTGCT	GCAGGTGGCTGGGTATCAAT
chr17	75558691	75558710	75559022	75559044	GCTGCTGGTGACATCGTTC	CAATGTCACCAGCAGCTGATTG
chr19	1037650	1037671	1037996	1038015	GCGGCACATCTATGATACCAA	CCTTGGTTGACTGGCAGCA
chr19	8995583	8995613	8995927	8995957	GTTGACACTCATCATGCATACTCTAATAGA	AGCAGTGAGTATTCTACTAATGTTCCAGTA
chr19	19986865	19986889	19987098	19987128	CTTTAGGATGGAGTTGGGTTGTCT	CACTGCCTGTAAAGTTTTAATGAGCTTATA
chr19	19987051	19987081	19987358	19987383	CCTGCAGAATCATATTACATAAAGTGGAGT	ACACAGAAAAAGTCCACCCTTTTCT
chr19	20497071	20497097	20497415	20497445	CCAGACCTGTTCATATTCACACTTGT	ACAGATGAAAGAGACATAGAAAGGAAGAGT
chr19	20497239	20497269	20497543	20497573	GGGAAAAATGAAGTATGTATTGTAGGGTCT	CTGGAGCTGGTACTAAGGGTTTAATAATTT
chr19	21766218	21766241	21766565	21766592	GGTGTTAAGGATGTGCTCAGGTA	GTATTTTACAAAACTCTGGGCATGCAT
chr19	21766711	21766737	21767016	21767039	GTTCTTCCAAGAAGATCGTGGATTCT	AAAAACGCTGGAAACTGCAGAAA
chr19	21768021	21768041	21768133	21768158	CTGGTTGGGTGCTGTTTTGG	TTCTCCATTTTTGCCACATTGTTCC
chr19	21768120	21768142	21768416	21768439	CTGTCACTGAGGAGGGAACAAT	GAACAAGCAGCCTCAGATTTTCC
chr19	21768325	21768351	21768671	21768694	ATAAGTAGGTGAAGTGGTAGCTCCTT	CCGGGAAAGTCTTTTGACTCAGT
chr2	1321454	1321481	1321726	1321759	GAAGGTTGGGATTCTGGAACATTTAGT	ACCCTTCCTTTAAATTTTGACTTCTGGTATATT
chr20	52479705	52479729	52480051	52480074	CTGTATCTTCAAGGTCCAGCACAA	CAGCTGAGTAATGTAGGCCTCAT
chr20	52480771	52480798	52481118	52481145	GCAATTGCATCAATGCATGCTATATTT	ACAGTGGATGAAAGGATAATGGTAGGT
chr20	52481037	52481064	52481385	52481411	TCAACAGAGAGGAGAATGTAGACAAGT	GGCTCCTGTTAGGTTCTCGATAAAAA
chr20	52483516	52483540	52483866	52483889	AGAGTGGTAAAGAGAACCAGGCTA	CCAACCGTCAGAGAGGATTCAAA
chr20	52483834	52483856	52484172	52484202	TGCTTCAAACACTCAGTGCTCA	TCGTTGGGCCATTTAAAATATACAGTGATA
chr3	126254222	126254244	126254513	126254536	CCAGCTGGTAGACAGACAGACA	AGATGAGAAGAGGGATGCTGTCT
chr4	3577300	3577321	3577591	3577617	CTGGAACAGTGCGTAGGTGTT	ATCCTCAGGAGAGAACAAAGGACACA
chr4	3577526	3577550	3577849	3577871	CCCTCGCTCATGAATTCTGAGTAG	TCCAGAGGACAGGGACTCTATG
chr4	3583549	3583571	3583855	3583879	GGCATGGCTGGTCCTGTATTAT	CTCTTACGGGAGCCCAGGAAAGAG
chr4	3583787	3583812	3583985	3584014	GCAGACTTTCTCCCATTTCTGTGAC	AGGTATCTAATTTGACTGAGTCATGCATG
chr4	3612995	3613018	3613339	3613361	GTGGTGTGTTGTGTATGCATGTT	CTAACAGCCAGGCCAGCAAGTG
chr4	3613117	3613138	3613467	3613490	CTGTAGGAGCGGGATTTCTCC	TCTCTTTGGTCTTCACAACCTGG
chr4	3827546	3827571	3827812	3827834	GGGCTTTAATAATGGCTGTTTTGCT	GTGCAGGGATTGTAACGGAACT
chr4	3827788	3827812	3828106	3828129	GTCCCGTTACAATCTCTGAACAGA	GTACCAGGTTCCAAATCTCCGAA
chr4	190105205	190105235	190105557	190105579	GTAATGAACATAGCACAATGTTGATCTACG	CTGTCCTGTGAGGGAACTCCTA
chr4	190106083	190106104	190106323	190106344	CACCTGGTGGCATAGAAGTCC	ATTAGAGGCCCTCTGTCCTGT
chr4	190106425	190106455	190106768	190106798	TTGACCAAAGTTATCAGGTTTCATACCTAC	GTGTGTCTGTGTATGAAATTTGGGTAAATG
chr4	190583431	190583453	190583776	190583800	GAAGGGTGATGTAGGCACCTTT	ACGTACAATTAACCATCCCACCAT
chr4	190586435	190586457	190586551	190586581	CTCCAGCACATTGTCACCTCAT	CTCCAGTTTTCCGGAGATTTTATGAAAATT
chr4	190586692	190586721	190587042	190587065	AATTGACTCCAAGAGCATTAATGAAAAGT	GCTCCTTCATGCTGAGTAAAAGC
chr4	190586911	190586938	190587232	190587255	AAACTATTCACTTACATCTGCCCACAA	CTTGTCTTCAGAAGGGAGGTTCT
chr4	190587351	190587376	190587696	190587725	TTGAAGGCACTCCAGAGAAAAGAAA	CCTATGATTCCATCACTTCAATGACTTCA
chr5	16524934	16524954	16525287	16525308	ACAACATGTGCTTGCACACC	ACACATGTCAGCACAGTGTCC
chr5	26141183	26141213	26141525	26141554	GCAGAAACCAAAAGGAAGTTCAAAAAGATT	GGGAGTAAACTCAATTACAAGGAACAAAT
chr6	57211900	57211923	57212241	57212271	TTCATCTCTGGTCAAAGTGTGCT	CTGTCTCTACCACAGAAGAAGAAGTTAAAT
chr6	57213113	57213141	57213451	57213475	ATCAGTGTAAATCAAAATCCAGGCAGTA	CCCATCTCCTGTCTACTAAACACC
chr6	57214406	57214428	57214745	57214774	CTAGTTCCACCCAAGGTGTGTT	TCCTTCATCTGCTTTGCTAATAAGTTCTT
chr6	57214634	57214661	57214979	57215008	CTGCAGTCACATTGTTTTCATAACTCA	TCACTACATGTTCTATGAAGAACTCTCCA
chr6	57214888	57214910	57215231	57215260	AGGGCAAGCTAACCTCTCAGAT	AAGGCAAAGTTCTCTCAGTGATTTATGAT
chr6	57223284	57223311	57223633	57223658	CAGGAGAGATGTTTTTAACACCTAGCA	AGGCCATTTTTAATCCACTGTACCA
chr6	57224325	57224354	57224670	57224699	TGAGAGCTGTAATACAATGGCTGTTATTT	CTTCTCAGCTAACTTTTAAGCAGATTCAC
chr6	57224568	57224594	57224907	57224937	TAGTTGAGTGGAGAAGACAACTCTGA	AAGGACTGTCCACAATCTATACTATGAAGT
chr6	57244898	57244921	57245248	57245271	GCTACTCTGTCTCCTGCACAGAT	GGAGGGCATTCCCATAGGAAAAA
chr6	57245778	57245807	57246102	57246128	ACCAAATAAGTCTAGTCAGTATCAGAGCT	GGTGAAAAATGATTCCCAAATTGCCT
chr6	57246009	57246039	57246347	57246377	AAAGCACATGATCTGTTTATAGTGTGAGAT	CTCACTCCAGAGAAATATACTGAAAAAGCT
chr6	57246283	57246313	57246628	57246657	GGGCAAATACTTCTTTTAATAGCAAAACTG	GCAGTACAAAAATATGTTCGTTTCAGAGT
chr6	57247212	57247236	57247557	57247586	GAGTAACCTCTGTGGGTTTCTTCA	AACTGACTCAGATTAAGAGACAACAACTG
chr6	57249540	57249567	57249887	57249914	GCAGACAACAATTGTCTACTACCTAGA	TTTGCAAAAATCTGCCACATATCCTTC
chr6	57249864	57249893	57250204	57250234	CATCCCAATATTCCAGTGTAGAAAGAAGG	GCTGGGAACTTATTCTCAAATGGTTTAAAG
chr6	57351765	57351795	57352110	57352132	TGTACATTTGATTTCTTCTAGTGTGAAGCA	TGGGCAACATGGAAGTTTCCAT
chr6	57353069	57353099	57353417	57353442	TGAGTACAATCAGAGCATGCATAATATTGA	GTAACAGGTCTCACTTGCTCAGTAA
chr6	57501694	57501724	57501990	57502014	AGTCAACTTAAACCACACTTAAATCAACAA	TGAGGCAGCTGGTATTACCAAAAA
chr6	57501955	57501980	57502283	57502312	CCATTTGCAGCAGCACTATGATAGT	ACATGGAACATGCAGAAAGTAAAGACTAT
chr6	57581593	57581622	57581914	57581943	ATTATCATGTTTACCAAGAAGACACGGAA	TGATCTACCATATCTCTCTTGAGATGCAT
chr6	57581874	57581904	57582193	57582223	AGTATTTTCATCTGAAATCTGGAAGAGTGT	GCAAATGACCATGAATTCATTTATAACTGC
chr6	164034801	164034825	164035152	164035174	GCCCATAACTCCTTAGAGTTCCCA	AAGTACACCTGCAAGCCCATTA
chr6	170530072	170530092	170530359	170530380	CTGGACTCCACAGCGGGAGT	GGTGTGGAGTCTTCCGGATCT
chr6	170530330	170530349	170530672	170530696	ACTGGACTCCACACGGGAG	GAATATGGAGTCTTCAGTGCTCCC
chr7	57545169	57545192	57545523	57545543	TCTCTTCTGTCTCTGTCCCTCAG	CTCCTGCGGGACAAAGAGCC
chr7	62517665	62517687	62517848	62517871	GCCTTGCTCTCATAGCAGCAAA	TCCATGAGAGCAGCTTTGAAAGG
chr7	67630895	67630918	67631242	67631268	GACTCTACTGTGACCAAACCAGA	GCCACAGCAGAAATGGAAAAATACAA
chr7	67631203	67631232	67631534	67631563	CTTTGCTAATTTCACAGACAGAAAAGGAC	GTGGATATAGTTAACTGACAGCAGAGATG
chr7	67632248	67632274	67632420	67632449	TCAGCCAAGATCATGTCACTGTAAAA	TCAATGAACAAATGATTTTTCACATGGCA
chr7	67632409	67632431	67632743	67632766	TGATTGCATCTGTGCCATGTGA	CCTGGCCAGAGAGAGATGTTTTT
chr7	67633180	67633209	67633520	67633545	GGTGATTAAAAACAAAGGCACAAAGTACA	CCCTGAGAGTGCAATGACAATATCA
chr7	67634612	67634642	67634958	67634986	CGTTAGCCATTAGGGAGATGTAAATTAGAA	CAGAGATTCCATGTAACTTTTACCCAGT
chr7	100546825	100546848	100547158	100547180	CCCAGCAGGAGGAATTGAAACTC	GCACGTAATGAAAGTGCTGGTT
chr7	100547139	100547161	100547489	100547511	TGACGCTCAGCAAAACCGATAA	GGAGCTCTGGAAGAAACCTCTC
chr7	100547625	100547648	100547967	100547991	GGAGGGTAGAGGGTGGGATTTAC	TTCCTGCAGGGCAGAAGAGAGAAG
chr7	100548934	100548957	100549204	100549226	CCTCTTTGTTCAGCTTTCCCTGT	GCAGGTCCTCCTGTCCTGATAT
chr7	100549194	100549216	100549414	100549440	CCAGCTCGGCTATATCAGGACA	GTGGGTCATTTTGTTACATCACTCAT
chr7	100549344	100549367	100549695	100549718	TGCAGGAGTCAGCTGTAATATGC	GTGTTGGAACTGACTGGAGAGTT
chr7	100551400	100551422	100551736	100551764	GGCACCAGCACTTCATTGACTA	GCTGTTGATGGAGTAAGAGTATGAAGAG
chr7	142190432	142190460	142190779	142190804	ATGCATTTTCGACATTATCTCCTACACA	GGACTGGAATTGCTGAGTTACTTCC
chr7	157161865	157161887	157162208	157162233	GCTGTAATCACTGCTGCCATCA	TAATGTTAAGCAGGGCCTGTTGAAG
chr7	157162178	157162198	157162500	157162533	GGCTGTCCTCGTGATGTCTG	GTTATGAAAGGCCTGTTTAATAATGATGTTAAG
chr7	157719983	157720006	157720284	157720305	GAGAGCAGAGACCTCATGTCTTC	CCAGCAGACATGAGGTCTCTG
chr9	130892907	130892929	130893155	130893177	GACAGAAGCCTGACCATGCTAT	CCATTGAGGTTTGGAGCAGTGA
chr9	130893233	130893255	130893580	130893602	GCAAGCAGTCCTTCTCCCTTTT	GCCAATAATGGGAGCTGAGTGA
chr9	130894546	130894571	130894894	130894920	GCTTTGTGGAATCATCCAATCTGAA	TGAGGTGGATTTACTTACTACCCACT
chr9	130894729	130894751	130895073	130895096	GAAAGCAATCCCTGAGGTCAGA	CCCAGTTTGGGAACTATTGGTCA
chr9	130898012	130898034	130898333	130898356	GTGAGCCAAATGCCACAACATT	GCAATTCTGCTGGAACAGAATGG
chr9	130899207	130899229	130899554	130899579	GGACAACCTCACCATCCACATA	ACGAAATGAACTCTGATTGTGGTCA
chr9	137741866	137741887	137742138	137742158	GAAGCACAGGATCAGACCTCA	CTTCCCTGGGAGGTGTGATC
chr9	137743646	137743667	137743965	137743989	GGAGTTGGAGGTGTGCACAAA	CCATGTAAAGCACACACAATGCTG
chr9	137743877	137743902	137744214	137744237	AGGTAGCATTGTGTGTGCTTTAGAA	TACACACAATGCTACCTGTGCAT
chr9	137744190	137744216	137744437	137744460	GTGTGCTTTAGATGGAGTTACAGGTA	CATCTAAAGCACACACATGCTGC
chr9	138241786	138241810	138242131	138242160	ACTGACTTTGAAATGGCCCTTTCT	CCAATGAGATTTCTTCTCAAAGAAGAGCT
