# Supplementary material for: Transcriptomic but not genomic variability confers phenotype of breast cancer stem cells
Source: Cancer Commun (Lond). 2018 Sep 19;38:56. doi: 10.1186/s40880-018-0326-8 (PMC6146522; doi:10.1186/s40880-018-0326-8)
Supplement: Supplementary file 3 — Additional file 3: Table S3. Targeted genes and mutations in the cancer hotspot mutation (CHM) panel. [file 40880_2018_326_MOESM3_ESM.xlsx]

## Sheet: L_panelfinal
Table S3.Panel of CHM
Chrom	Start	End	Gene	Func
chr9	133589333	133589842	ABL1	exonic
chr9	133729451	133729624	ABL1	exonic
chr9	133730188	133730483	ABL1	exonic
chr9	133738150	133738422	ABL1	exonic
chr9	133747516	133747600	ABL1	exonic
chr9	133748247	133748424	ABL1	exonic
chr9	133750255	133750439	ABL1	exonic
chr9	133753802	133753954	ABL1	exonic
chr9	133755455	133755544	ABL1	exonic
chr9	133755887	133756051	ABL1	exonic
chr9	133759356	133761070	ABL1	exonic
chr9	133589367	133589842	ABL1	exonic
chr9	133729454	133729509	ABL1	exonic
chr9	133710453	133710912	ABL1	exonic
chr9	133759356	133763062	ABL1	exonic
chr14	105258935	105260461	AKT1	exonic
chr14	105246425	105246553	AKT1	exonic
chr14	105242996	105243107	AKT1	exonic
chr14	105241989	105242136	AKT1	exonic
chr14	105241413	105241544	AKT1	exonic
chr14	105241275	105241340	AKT1	exonic
chr14	105240249	105240317	AKT1	exonic
chr14	105239792	105239917	AKT1	exonic
chr14	105239588	105239716	AKT1	exonic
chr14	105239215	105239429	AKT1	exonic
chr14	105238702	105238789	AKT1	exonic
chr14	105237082	105237184	AKT1	exonic
chr14	105235686	105236757	AKT1	exonic
chr14	105261821	105262016	AKT1	exonic
chr14	105258935	105259059	AKT1	exonic
chr14	105261821	105262088	AKT1	exonic
chr14	105259464	105259547	AKT1	exonic
chr14	105239792	105241017	AKT1	exonic
chr14	105235689	105236757	AKT1	exonic
chr14	105239792	105244908	AKT1	exonic
chr14	105239215	105239716	AKT1	exonic
chr14	105237082	105238789	AKT1	exonic
chr14	105259464	105260865	AKT1	exonic
chr14	105259464	105260037	AKT1	exonic
chr14	105235708	105236757	AKT1	exonic
chr14	105239588	105239651	AKT1	exonic
chr14	105235729	105235963	AKT1	exonic
chr14	105239792	105239828	AKT1	exonic
chr14	105239215	105239330	AKT1	exonic
chr14	105236309	105236757	AKT1	exonic
chr14	105243906	105244015	AKT1	exonic
chr14	105236492	105236757	AKT1	exonic
chr14	105238059	105238153	AKT1	exonic
chr14	105236530	105236757	AKT1	exonic
chr14	105260456	105260528	AKT1	exonic
chr14	105236678	105236757	AKT1	exonic
chr14	105242996	105243031	AKT1	exonic
chr14	105240128	105240317	AKT1	exonic
chr14	105241413	105241697	AKT1	exonic
chr14	105241034	105241340	AKT1	exonic
chr14	105252628	105252704	AKT1	exonic
chr14	105241477	105241544	AKT1	exonic
chr14	105261821	105261841	AKT1	exonic
chr14	105259464	105259641	AKT1	exonic
chr14	105243008	105243107	AKT1	exonic
chr14	105261821	105262080	AKT1	exonic
chr14	105259494	105259641	AKT1	exonic
chr14	105261348	105261381	AKT1	exonic
chr14	105259850	105260598	AKT1	exonic
chr2	30142859	30144432	ALK	exonic
chr2	29940444	29940563	ALK	exonic
chr2	29917716	29917880	ALK	exonic
chr2	29754781	29754982	ALK	exonic
chr2	29606598	29606725	ALK	exonic
chr2	29551216	29551347	ALK	exonic
chr2	29543617	29543748	ALK	exonic
chr2	29541170	29541270	ALK	exonic
chr2	29519754	29519923	ALK	exonic
chr2	29498268	29498362	ALK	exonic
chr2	29497965	29498093	ALK	exonic
chr2	29473971	29474133	ALK	exonic
chr2	29462546	29462696	ALK	exonic
chr2	29456431	29456562	ALK	exonic
chr2	29455170	29455314	ALK	exonic
chr2	29451750	29451932	ALK	exonic
chr2	29450440	29450538	ALK	exonic
chr2	29449788	29449940	ALK	exonic
chr2	29448327	29448431	ALK	exonic
chr2	29446208	29446394	ALK	exonic
chr2	29445383	29445473	ALK	exonic
chr2	29445210	29445274	ALK	exonic
chr2	29443572	29443701	ALK	exonic
chr2	29436850	29436947	ALK	exonic
chr2	29432652	29432744	ALK	exonic
chr2	29430037	29430138	ALK	exonic
chr2	29420408	29420542	ALK	exonic
chr2	29419636	29419726	ALK	exonic
chr2	29415640	29416788	ALK	exonic
chr2	30142859	30143525	ALK	exonic
chr2	29940440	29940563	ALK	exonic
chr2	29430911	29430911	ALK	exonic
chr2	29416090	29416650	ALK	exonic
chr2	29446208	29446260	ALK	exonic
chr2	29443736	29444103	ALK	exonic
chr2	29541977	29542077	ALK	exonic
chr2	29509620	29509700	ALK	exonic
chr2	29509276	29509382	ALK	exonic
chr5	112043195	112043346	APC	exonic
chr5	112090570	112090722	APC	exonic
chr5	112102023	112102107	APC	exonic
chr5	112102886	112103019	APC	exonic
chr5	112043218	112043579	APC	exonic
chr5	112102023	112102080	APC	exonic
chr5	112102886	112103087	APC	exonic
chr5	112111326	112111434	APC	exonic
chr5	112116487	112116600	APC	exonic
chr5	112128143	112128226	APC	exonic
chr5	112136976	112137080	APC	exonic
chr5	112151192	112151290	APC	exonic
chr5	112154663	112155041	APC	exonic
chr5	112157593	112157688	APC	exonic
chr5	112162805	112162944	APC	exonic
chr5	112163626	112163703	APC	exonic
chr5	112164553	112164669	APC	exonic
chr5	112170648	112170862	APC	exonic
chr5	112173250	112181936	APC	exonic
chr5	112043219	112043579	APC	exonic
chr5	112173250	112174751	APC	exonic
chr5	112073582	112073622	APC	exonic
chr5	112145823	112146008	APC	exonic
chr5	112173250	112178452	APC	exonic
chr5	112073585	112073622	APC	exonic
chr5	112073592	112073622	APC	exonic
chr5	112074050	112074157	APC	exonic
chr5	112173250	112181753	APC	exonic
chr5	112074029	112074157	APC	exonic
chr5	112173250	112175205	APC	exonic
chr5	112154650	112155041	APC	exonic
chr5	112157593	112157689	APC	exonic
chr5	112173250	112175568	APC	exonic
chr5	112157646	112157688	APC	exonic
chr5	112159004	112159057	APC	exonic
chr5	112173250	112173419	APC	exonic
chr5	112162910	112162944	APC	exonic
chr5	112164553	112165651	APC	exonic
chr5	112164532	112164669	APC	exonic
chr5	112173250	112173541	APC	exonic
chr11	108093211	108093913	ATM	exonic
chr11	108098322	108098423	ATM	exonic
chr11	108098503	108098615	ATM	exonic
chr11	108099905	108100050	ATM	exonic
chr11	108106397	108106561	ATM	exonic
chr11	108114680	108114845	ATM	exonic
chr11	108115515	108115753	ATM	exonic
chr11	108117691	108117854	ATM	exonic
chr11	108119660	108119829	ATM	exonic
chr11	108121428	108121799	ATM	exonic
chr11	108122564	108122758	ATM	exonic
chr11	108123544	108123639	ATM	exonic
chr11	108124541	108124766	ATM	exonic
chr11	108126942	108127067	ATM	exonic
chr11	108128208	108128333	ATM	exonic
chr11	108129713	108129802	ATM	exonic
chr11	108137898	108138069	ATM	exonic
chr11	108139137	108139336	ATM	exonic
chr11	108141791	108141873	ATM	exonic
chr11	108141978	108142133	ATM	exonic
chr11	108143259	108143334	ATM	exonic
chr11	108143449	108143579	ATM	exonic
chr11	108150218	108150335	ATM	exonic
chr11	108151722	108151895	ATM	exonic
chr11	108153437	108153606	ATM	exonic
chr11	108154954	108155200	ATM	exonic
chr11	108158327	108158441	ATM	exonic
chr11	108093559	108093913	ATM	exonic
chr11	108158327	108158442	ATM	exonic
chr11	108159704	108159830	ATM	exonic
chr11	108160329	108160528	ATM	exonic
chr11	108163346	108163520	ATM	exonic
chr11	108164040	108164204	ATM	exonic
chr11	108165654	108165786	ATM	exonic
chr11	108168014	108168109	ATM	exonic
chr11	108170441	108170612	ATM	exonic
chr11	108172375	108172516	ATM	exonic
chr11	108173580	108173756	ATM	exonic
chr11	108175402	108175579	ATM	exonic
chr11	108178624	108178711	ATM	exonic
chr11	108180887	108181042	ATM	exonic
chr11	108183138	108183225	ATM	exonic
chr11	108186550	108186638	ATM	exonic
chr11	108186738	108186840	ATM	exonic
chr11	108188100	108188248	ATM	exonic
chr11	108190681	108190785	ATM	exonic
chr11	108192028	108192147	ATM	exonic
chr11	108196037	108196271	ATM	exonic
chr11	108196785	108196952	ATM	exonic
chr11	108198372	108198485	ATM	exonic
chr11	108199748	108199965	ATM	exonic
chr11	108200941	108201148	ATM	exonic
chr11	108202171	108202284	ATM	exonic
chr11	108202606	108202764	ATM	exonic
chr11	108203489	108203627	ATM	exonic
chr11	108204613	108204695	ATM	exonic
chr11	108205696	108205836	ATM	exonic
chr11	108206572	108206688	ATM	exonic
chr11	108213949	108214098	ATM	exonic
chr11	108216470	108216635	ATM	exonic
chr11	108218006	108218092	ATM	exonic
chr11	108224493	108224607	ATM	exonic
chr11	108225538	108225601	ATM	exonic
chr11	108235809	108235945	ATM	exonic
chr11	108236052	108239826	ATM	exonic
chr11	108093812	108093913	ATM	exonic
chr11	108114680	108114811	ATM	exonic
chr11	108093817	108093913	ATM	exonic
chr11	108096228	108096301	ATM	exonic
chr11	108099905	108099999	ATM	exonic
chr11	108093830	108098423	ATM	exonic
chr11	108106397	108107261	ATM	exonic
chr11	108093843	108093913	ATM	exonic
chr11	108095511	108095598	ATM	exonic
chr11	108236052	108239829	ATM	exonic
chr11	108094256	108094413	ATM	exonic
chr11	108099905	108100091	ATM	exonic
chr11	108094805	108094863	ATM	exonic
chr11	108106397	108106470	ATM	exonic
chr11	108123548	108123639	ATM	exonic
chr11	108124558	108124723	ATM	exonic
chr11	108124582	108124723	ATM	exonic
chr11	108138067	108138069	ATM	exonic
chr11	108141978	108142079	ATM	exonic
chr11	108157905	108158442	ATM	exonic
chr11	108160329	108161394	ATM	exonic
chr11	108158119	108158442	ATM	exonic
chr11	108236052	108236761	ATM	exonic
chr11	108165654	108166723	ATM	exonic
chr11	108164112	108164204	ATM	exonic
chr11	108165654	108166097	ATM	exonic
chr11	108167701	108168109	ATM	exonic
chr11	108204613	108204635	ATM	exonic
chr11	108170207	108170612	ATM	exonic
chr11	108173749	108173756	ATM	exonic
chr11	108186550	108186621	ATM	exonic
chr11	108178719	108178797	ATM	exonic
chr11	108188100	108188194	ATM	exonic
chr11	108198121	108198485	ATM	exonic
chr11	108199748	108199968	ATM	exonic
chr11	108198371	108198485	ATM	exonic
chr11	108199748	108200034	ATM	exonic
chr11	108206911	108207135	ATM	exonic
chr11	108203504	108203627	ATM	exonic
chr11	108206572	108206880	ATM	exonic
chr11	108217248	108217319	ATM	exonic
chr11	108236052	108236456	ATM	exonic
chr11	108224483	108224607	ATM	exonic
chr11	108236052	108236465	ATM	exonic
chr7	140482821	140482957	BRAF	exonic
chr7	140481376	140481493	BRAF	exonic
chr7	140477791	140477875	BRAF	exonic
chr7	140476712	140476888	BRAF	exonic
chr7	140453987	140454033	BRAF	exonic
chr7	140453075	140453193	BRAF	exonic
chr7	140449087	140449218	BRAF	exonic
chr7	140439612	140439746	BRAF	exonic
chr7	140434417	140434570	BRAF	exonic
chr7	140419127	140426316	BRAF	exonic
chr7	140624366	140624564	BRAF	exonic
chr7	140549911	140550012	BRAF	exonic
chr7	140534409	140534672	BRAF	exonic
chr7	140508692	140508795	BRAF	exonic
chr7	140507760	140507862	BRAF	exonic
chr7	140501212	140501360	BRAF	exonic
chr7	140500162	140500281	BRAF	exonic
chr7	140494108	140494267	BRAF	exonic
chr7	140487348	140487384	BRAF	exonic
chr7	140434279	140434570	BRAF	exonic
chr7	140453987	140454011	BRAF	exonic
chr7	140447166	140447247	BRAF	exonic
chr7	140434321	140434570	BRAF	exonic
chr7	140624366	140624458	BRAF	exonic
chr7	140508037	140508116	BRAF	exonic
chr7	140434397	140434570	BRAF	exonic
chr7	140624366	140624509	BRAF	exonic
chr7	140533861	140534672	BRAF	exonic
chr16	68771128	68771366	CDH1	exonic
chr16	68772200	68772314	CDH1	exonic
chr16	68835573	68835796	CDH1	exonic
chr16	68842327	68842470	CDH1	exonic
chr16	68842596	68842751	CDH1	exonic
chr16	68844100	68844244	CDH1	exonic
chr16	68845587	68845762	CDH1	exonic
chr16	68846038	68846166	CDH1	exonic
chr16	68847216	68847398	CDH1	exonic
chr16	68849418	68849662	CDH1	exonic
chr16	68853183	68853328	CDH1	exonic
chr16	68855904	68856128	CDH1	exonic
chr16	68857302	68857529	CDH1	exonic
chr16	68862077	68862207	CDH1	exonic
chr16	68863557	68863700	CDH1	exonic
chr16	68867193	68869451	CDH1	exonic
chr16	68771215	68771366	CDH1	exonic
chr16	68867193	68868933	CDH1	exonic
chr16	68771255	68771366	CDH1	exonic
chr16	68867193	68867439	CDH1	exonic
chr16	68847216	68847465	CDH1	exonic
chr16	68797197	68797430	CDH1	exonic
chr16	68867193	68867441	CDH1	exonic
chr16	68799023	68799467	CDH1	exonic
chr16	68804851	68805008	CDH1	exonic
chr16	68842596	68842650	CDH1	exonic
chr16	68835643	68835796	CDH1	exonic
chr16	68846038	68846143	CDH1	exonic
chr16	68842430	68842470	CDH1	exonic
chr16	68842596	68842906	CDH1	exonic
chr16	68845986	68846166	CDH1	exonic
chr16	68847216	68847316	CDH1	exonic
chr16	68857148	68857529	CDH1	exonic
chr16	68867193	68867487	CDH1	exonic
chr9	21994138	21994490	CDKN2A	exonic
chr9	21970901	21971207	CDKN2A	exonic
chr9	21967751	21968241	CDKN2A	exonic
chr9	21974677	21975097	CDKN2A	exonic
chr9	21967752	21968241	CDKN2A	exonic
chr9	21994138	21994623	CDKN2A	exonic
chr9	21974677	21974857	CDKN2A	exonic
chr9	21970975	21971207	CDKN2A	exonic
chr9	21967990	21968241	CDKN2A	exonic
chr9	21970901	21971331	CDKN2A	exonic
chr9	21967995	21968241	CDKN2A	exonic
chr9	21994138	21994410	CDKN2A	exonic
chr9	21968000	21968241	CDKN2A	exonic
chr9	21974677	21974865	CDKN2A	exonic
chr9	21968574	21968770	CDKN2A	exonic
chr9	21968055	21968241	CDKN2A	exonic
chr9	21994820	21995300	CDKN2A	exonic
chr9	21968104	21968241	CDKN2A	exonic
chr9	21974403	21974826	CDKN2A	exonic
chr9	21968179	21968241	CDKN2A	exonic
chr9	21994820	21995268	CDKN2A	exonic
chr9	21993881	21994052	CDKN2A	exonic
chr9	21968181	21968241	CDKN2A	exonic
chr9	21974677	21975038	CDKN2A	exonic
chr9	21968724	21968770	CDKN2A	exonic
chr9	21971334	21971345	CDKN2A	exonic
chr9	21969568	21969792	CDKN2A	exonic
chr9	21970236	21970466	CDKN2A	exonic
chr9	21969582	21969792	CDKN2A	exonic
chr9	21970441	21970502	CDKN2A	exonic
chr9	21971328	21971399	CDKN2A	exonic
chr9	21970715	21971207	CDKN2A	exonic
chr9	21994820	21994872	CDKN2A	exonic
chr9	21993881	21994067	CDKN2A	exonic
chr9	21989339	21989954	CDKN2A	exonic
chr9	21994027	21994319	CDKN2A	exonic
chr5	149465942	149466153	CSF1R	exonic
chr5	149460330	149460587	CSF1R	exonic
chr5	149459615	149459899	CSF1R	exonic
chr5	149457675	149457811	CSF1R	exonic
chr5	149456839	149456998	CSF1R	exonic
chr5	149452864	149453056	CSF1R	exonic
chr5	149450019	149450134	CSF1R	exonic
chr5	149449745	149449865	CSF1R	exonic
chr5	149449436	149449626	CSF1R	exonic
chr5	149447778	149447893	CSF1R	exonic
chr5	149441286	149441412	CSF1R	exonic
chr5	149441054	149441158	CSF1R	exonic
chr5	149440425	149440535	CSF1R	exonic
chr5	149437067	149437155	CSF1R	exonic
chr5	149436850	149436947	CSF1R	exonic
chr5	149435782	149435904	CSF1R	exonic
chr5	149435589	149435700	CSF1R	exonic
chr5	149434800	149434899	CSF1R	exonic
chr5	149433885	149433993	CSF1R	exonic
chr5	149432854	149433787	CSF1R	exonic
chr5	149492824	149492935	CSF1R	exonic
chr5	149465942	149466170	CSF1R	exonic
chr5	149439263	149439425	CSF1R	exonic
chr5	149433885	149434383	CSF1R	exonic
chr5	149433401	149433787	CSF1R	exonic
chr5	149441159	149441231	CSF1R	exonic
chr5	149437718	149437834	CSF1R	exonic
chr5	149446589	149446744	CSF1R	exonic
chr5	149439341	149439425	CSF1R	exonic
chr5	149441054	149441412	CSF1R	exonic
chr5	149465942	149465990	CSF1R	exonic
chr5	149450103	149450134	CSF1R	exonic
chr5	149465942	149466117	CSF1R	exonic
chr5	149456467	149456998	CSF1R	exonic
chr3	41236328	41236432	CTNNB1	exonic
chr3	41237119	41237197	CTNNB1	exonic
chr3	41265512	41265572	CTNNB1	exonic
chr3	41265681	41265812	CTNNB1	exonic
chr3	41266017	41266202	CTNNB1	exonic
chr3	41236401	41236432	CTNNB1	exonic
chr3	41237122	41237197	CTNNB1	exonic
chr3	41266017	41266244	CTNNB1	exonic
chr3	41266445	41266698	CTNNB1	exonic
chr3	41266825	41267063	CTNNB1	exonic
chr3	41267151	41267352	CTNNB1	exonic
chr3	41268699	41268843	CTNNB1	exonic
chr3	41274832	41274935	CTNNB1	exonic
chr3	41275020	41275358	CTNNB1	exonic
chr3	41275630	41275788	CTNNB1	exonic
chr3	41277215	41277334	CTNNB1	exonic
chr3	41277840	41277990	CTNNB1	exonic
chr3	41278079	41278200	CTNNB1	exonic
chr3	41279507	41279567	CTNNB1	exonic
chr3	41280625	41280844	CTNNB1	exonic
chr3	41236689	41237197	CTNNB1	exonic
chr3	41266017	41266042	CTNNB1	exonic
chr3	41240136	41240272	CTNNB1	exonic
chr3	41266445	41266652	CTNNB1	exonic
chr3	41240925	41241161	CTNNB1	exonic
chr3	41280625	41280845	CTNNB1	exonic
chr3	41281310	41281934	CTNNB1	exonic
chr3	41240930	41241161	CTNNB1	exonic
chr3	41280625	41281936	CTNNB1	exonic
chr3	41240936	41241161	CTNNB1	exonic
chr3	41281151	41281227	CTNNB1	exonic
chr3	41240996	41241161	CTNNB1	exonic
chr3	41281151	41281934	CTNNB1	exonic
chr3	41241602	41241872	CTNNB1	exonic
chr3	41266445	41266529	CTNNB1	exonic
chr3	41263577	41263836	CTNNB1	exonic
chr3	41266445	41266503	CTNNB1	exonic
chr3	41265918	41266244	CTNNB1	exonic
chr3	41266825	41267047	CTNNB1	exonic
chr3	41275645	41275788	CTNNB1	exonic
chr3	41277840	41278453	CTNNB1	exonic
chr3	41277088	41277334	CTNNB1	exonic
chr3	41277840	41278958	CTNNB1	exonic
chr3	41277282	41277334	CTNNB1	exonic
chr3	41278079	41278709	CTNNB1	exonic
chr3	41280624	41280845	CTNNB1	exonic
chr3	41299823	41299975	CTNNB1	exonic
chr3	41301356	41301587	CTNNB1	exonic
chr7	55086714	55087058	EGFR	exonic
chr7	55209979	55210130	EGFR	exonic
chr7	55210998	55211181	EGFR	exonic
chr7	55218987	55219055	EGFR	exonic
chr7	55220239	55220357	EGFR	exonic
chr7	55221704	55221845	EGFR	exonic
chr7	55223523	55223639	EGFR	exonic
chr7	55224226	55224352	EGFR	exonic
chr7	55224452	55224525	EGFR	exonic
chr7	55225356	55225446	EGFR	exonic
chr7	55227832	55228031	EGFR	exonic
chr7	55229192	55229324	EGFR	exonic
chr7	55231426	55231516	EGFR	exonic
chr7	55232973	55233130	EGFR	exonic
chr7	55238868	55238906	EGFR	exonic
chr7	55240676	55240817	EGFR	exonic
chr7	55241614	55241736	EGFR	exonic
chr7	55242415	55242513	EGFR	exonic
chr7	55248986	55249171	EGFR	exonic
chr7	55259412	55259567	EGFR	exonic
chr7	55260459	55260534	EGFR	exonic
chr7	55266410	55266556	EGFR	exonic
chr7	55268009	55268106	EGFR	exonic
chr7	55268881	55269048	EGFR	exonic
chr7	55269428	55269475	EGFR	exonic
chr7	55270210	55270769	EGFR	exonic
chr7	55086725	55087058	EGFR	exonic
chr7	55214299	55214433	EGFR	exonic
chr7	55236216	55236328	EGFR	exonic
chr7	55086726	55087058	EGFR	exonic
chr7	55238000	55238738	EGFR	exonic
chr7	55086727	55087058	EGFR	exonic
chr7	55224452	55224644	EGFR	exonic
chr7	55086794	55087058	EGFR	exonic
chr7	55270210	55270318	EGFR	exonic
chr7	55272949	55279321	EGFR	exonic
chr7	55086811	55087058	EGFR	exonic
chr7	55240539	55240621	EGFR	exonic
chr7	55323947	55324313	EGFR	exonic
chr7	55086824	55087058	EGFR	exonic
chr7	55111526	55111742	EGFR	exonic
chr7	55086844	55087058	EGFR	exonic
chr7	55186749	55187094	EGFR	exonic
chr7	55177416	55177651	EGFR	exonic
chr7	55214299	55214417	EGFR	exonic
chr7	55177540	55177651	EGFR	exonic
chr7	55272949	55273591	EGFR	exonic
chr7	55260504	55260534	EGFR	exonic
chr7	55268009	55268495	EGFR	exonic
chr17	37844167	37844531	ERBB2	exonic
chr17	37844949	37845053	ERBB2	exonic
chr17	37849514	37849578	ERBB2	exonic
chr17	37851241	37851434	ERBB2	exonic
chr17	37855790	37855840	ERBB2	exonic
chr17	37863243	37863394	ERBB2	exonic
chr17	37864574	37864787	ERBB2	exonic
chr17	37865571	37865705	ERBB2	exonic
chr17	37866066	37866134	ERBB2	exonic
chr17	37866339	37866454	ERBB2	exonic
chr17	37866593	37866734	ERBB2	exonic
chr17	37868181	37868300	ERBB2	exonic
chr17	37868575	37868701	ERBB2	exonic
chr17	37871539	37871612	ERBB2	exonic
chr17	37871699	37871789	ERBB2	exonic
chr17	37871993	37872192	ERBB2	exonic
chr17	37872554	37872686	ERBB2	exonic
chr17	37872768	37872858	ERBB2	exonic
chr17	37873573	37873733	ERBB2	exonic
chr17	37876040	37876087	ERBB2	exonic
chr17	37879572	37879710	ERBB2	exonic
chr17	37879791	37879913	ERBB2	exonic
chr17	37880165	37880263	ERBB2	exonic
chr17	37880979	37881164	ERBB2	exonic
chr17	37881302	37881457	ERBB2	exonic
chr17	37881580	37881655	ERBB2	exonic
chr17	37881960	37882106	ERBB2	exonic
chr17	37882815	37882912	ERBB2	exonic
chr17	37883068	37883256	ERBB2	exonic
chr17	37883548	37883800	ERBB2	exonic
chr17	37883942	37884614	ERBB2	exonic
chr17	37844354	37844531	ERBB2	exonic
chr17	37850934	37851434	ERBB2	exonic
chr17	37844372	37844531	ERBB2	exonic
chr17	37873573	37873910	ERBB2	exonic
chr17	37844393	37844531	ERBB2	exonic
chr17	37851186	37851434	ERBB2	exonic
chr17	37883942	37884915	ERBB2	exonic
chr17	37855813	37855840	ERBB2	exonic
chr17	37856229	37856564	ERBB2	exonic
chr17	37883942	37884332	ERBB2	exonic
chr17	37856254	37856564	ERBB2	exonic
chr17	37856277	37856564	ERBB2	exonic
chr17	37883942	37884297	ERBB2	exonic
chr17	37856327	37856564	ERBB2	exonic
chr17	37872554	37872564	ERBB2	exonic
chr17	37871993	37872858	ERBB2	exonic
chr17	37873573	37873908	ERBB2	exonic
chr17	37856333	37856564	ERBB2	exonic
chr17	37863243	37863457	ERBB2	exonic
chr17	37883942	37884830	ERBB2	exonic
chr17	37856480	37856564	ERBB2	exonic
chr17	37868181	37868583	ERBB2	exonic
chr17	37859447	37859681	ERBB2	exonic
chr17	37864574	37864745	ERBB2	exonic
chr17	37863002	37863150	ERBB2	exonic
chr17	37865571	37865638	ERBB2	exonic
chr17	37873573	37873906	ERBB2	exonic
chr17	37863657	37864787	ERBB2	exonic
chr17	37881302	37882604	ERBB2	exonic
chr17	37865497	37865705	ERBB2	exonic
chr17	37866593	37866663	ERBB2	exonic
chr17	37866609	37866734	ERBB2	exonic
chr17	37869406	37869522	ERBB2	exonic
chr17	37871539	37871545	ERBB2	exonic
chr17	37872804	37872858	ERBB2	exonic
chr17	37879791	37879877	ERBB2	exonic
chr17	37880165	37880203	ERBB2	exonic
chr17	37873227	37873733	ERBB2	exonic
chr17	37880165	37880221	ERBB2	exonic
chr17	37873596	37873733	ERBB2	exonic
chr17	37876040	37876550	ERBB2	exonic
chr17	37873682	37873733	ERBB2	exonic
chr17	37881302	37881456	ERBB2	exonic
chr17	37884639	37884734	ERBB2	exonic
chr17	37886276	37886679	ERBB2	exonic
chr2	213403173	213403565	ERBB4	exonic
chr2	212989477	212989628	ERBB4	exonic
chr2	212812155	212812341	ERBB4	exonic
chr2	212652750	212652884	ERBB4	exonic
chr2	212615364	212615429	ERBB4	exonic
chr2	212589801	212589919	ERBB4	exonic
chr2	212587118	212587259	ERBB4	exonic
chr2	212578260	212578373	ERBB4	exonic
chr2	212576775	212576901	ERBB4	exonic
chr2	212570043	212570116	ERBB4	exonic
chr2	212568829	212568919	ERBB4	exonic
chr2	212566692	212566891	ERBB4	exonic
chr2	212543777	212543909	ERBB4	exonic
chr2	212537889	212537982	ERBB4	exonic
chr2	212530048	212530202	ERBB4	exonic
chr2	212522479	212522553	ERBB4	exonic
chr2	212495187	212495319	ERBB4	exonic
chr2	212488647	212488769	ERBB4	exonic
chr2	212483902	212484000	ERBB4	exonic
chr2	212426628	212426813	ERBB4	exonic
chr2	212295670	212295825	ERBB4	exonic
chr2	212293133	212293208	ERBB4	exonic
chr2	212288880	212289026	ERBB4	exonic
chr2	212286732	212286829	ERBB4	exonic
chr2	212285166	212285336	ERBB4	exonic
chr2	212252670	212252717	ERBB4	exonic
chr2	212251578	212251875	ERBB4	exonic
chr2	212240446	212248785	ERBB4	exonic
chr2	213403173	213403254	ERBB4	exonic
chr2	212522675	212522719	ERBB4	exonic
chr2	212248340	212248785	ERBB4	exonic
chr2	213403173	213403306	ERBB4	exonic
chr2	212426487	212426813	ERBB4	exonic
chr2	213403173	213403253	ERBB4	exonic
chr2	212483978	212484000	ERBB4	exonic
chr2	212530048	212530079	ERBB4	exonic
chr2	212522322	212522553	ERBB4	exonic
chr2	212825337	212825487	ERBB4	exonic
chr2	212589877	212589919	ERBB4	exonic
chr2	213293883	213293971	ERBB4	exonic
chr2	212615424	212615429	ERBB4	exonic
chr2	212989783	212989906	ERBB4	exonic
chr2	212989309	212989628	ERBB4	exonic
chr4	153456093	153457253	FBXW7	exonic
chr4	153332455	153333024	FBXW7	exonic
chr4	153271194	153271276	FBXW7	exonic
chr4	153268082	153268223	FBXW7	exonic
chr4	153258954	153259088	FBXW7	exonic
chr4	153253748	153253871	FBXW7	exonic
chr4	153251884	153252020	FBXW7	exonic
chr4	153250824	153250937	FBXW7	exonic
chr4	153249360	153249541	FBXW7	exonic
chr4	153247158	153247383	FBXW7	exonic
chr4	153245336	153245546	FBXW7	exonic
chr4	153242410	153244301	FBXW7	exonic
chr4	153303341	153303667	FBXW7	exonic
chr4	153242411	153244301	FBXW7	exonic
chr4	153273622	153274123	FBXW7	exonic
chr4	153242415	153244301	FBXW7	exonic
chr4	153456093	153456153	FBXW7	exonic
chr4	153333632	153333681	FBXW7	exonic
chr4	153243775	153244301	FBXW7	exonic
chr4	153249360	153250225	FBXW7	exonic
chr4	153243971	153247383	FBXW7	exonic
chr4	153269826	153269958	FBXW7	exonic
chr4	153243971	153244301	FBXW7	exonic
chr4	153332455	153333030	FBXW7	exonic
chr4	153245336	153245588	FBXW7	exonic
chr4	153244027	153244301	FBXW7	exonic
chr4	153253748	153253919	FBXW7	exonic
chr4	153247374	153247383	FBXW7	exonic
chr4	153273622	153273848	FBXW7	exonic
chr4	153267964	153268223	FBXW7	exonic
chr4	153456279	153456392	FBXW7	exonic
chr4	153456093	153456185	FBXW7	exonic
chr4	153332312	153333024	FBXW7	exonic
chr4	153333632	153333758	FBXW7	exonic
chr4	153332481	153333024	FBXW7	exonic
chr4	153456279	153456362	FBXW7	exonic
chr4	153451425	153452002	FBXW7	exonic
chr8	38325499	38326159	FGFR1	exonic
chr8	38314874	38315052	FGFR1	exonic
chr8	38287200	38287466	FGFR1	exonic
chr8	38285870	38285953	FGFR1	exonic
chr8	38285439	38285611	FGFR1	exonic
chr8	38283640	38283763	FGFR1	exonic
chr8	38282027	38282217	FGFR1	exonic
chr8	38279315	38279459	FGFR1	exonic
chr8	38277051	38277253	FGFR1	exonic
chr8	38275746	38275891	FGFR1	exonic
chr8	38275388	38275509	FGFR1	exonic
chr8	38274824	38274934	FGFR1	exonic
chr8	38273388	38273578	FGFR1	exonic
chr8	38272297	38272419	FGFR1	exonic
chr8	38272077	38272147	FGFR1	exonic
chr8	38271670	38271807	FGFR1	exonic
chr8	38271436	38271541	FGFR1	exonic
chr8	38268656	38271322	FGFR1	exonic
chr8	38325190	38325363	FGFR1	exonic
chr8	38318614	38318773	FGFR1	exonic
chr8	38325499	38326352	FGFR1	exonic
chr8	38285864	38285953	FGFR1	exonic
chr8	38268657	38271322	FGFR1	exonic
chr8	38285870	38285962	FGFR1	exonic
chr8	38280550	38280693	FGFR1	exonic
chr8	38277051	38277251	FGFR1	exonic
chr8	38325499	38326140	FGFR1	exonic
chr8	38277057	38277253	FGFR1	exonic
chr8	38268749	38271322	FGFR1	exonic
chr8	38271436	38271494	FGFR1	exonic
chr8	38269603	38270113	FGFR1	exonic
chr8	38325190	38325418	FGFR1	exonic
chr8	38270246	38271322	FGFR1	exonic
chr8	38325499	38326134	FGFR1	exonic
chr8	38270248	38271322	FGFR1	exonic
chr8	38325499	38326139	FGFR1	exonic
chr8	38297824	38297891	FGFR1	exonic
chr8	38270249	38271322	FGFR1	exonic
chr8	38270250	38271322	FGFR1	exonic
chr8	38285439	38288338	FGFR1	exonic
chr8	38270366	38271322	FGFR1	exonic
chr8	38314874	38315021	FGFR1	exonic
chr8	38280543	38280693	FGFR1	exonic
chr8	38270452	38271322	FGFR1	exonic
chr8	38273388	38273441	FGFR1	exonic
chr8	38271436	38271552	FGFR1	exonic
chr8	38270984	38271322	FGFR1	exonic
chr8	38325190	38325242	FGFR1	exonic
chr8	38271040	38271322	FGFR1	exonic
chr8	38274824	38275032	FGFR1	exonic
chr8	38272131	38272147	FGFR1	exonic
chr8	38277057	38277862	FGFR1	exonic
chr8	38314874	38314964	FGFR1	exonic
chr8	38286765	38286908	FGFR1	exonic
chr8	38273511	38273578	FGFR1	exonic
chr8	38279315	38279562	FGFR1	exonic
chr8	38274831	38274934	FGFR1	exonic
chr8	38277051	38277562	FGFR1	exonic
chr8	38274925	38274934	FGFR1	exonic
chr8	38275746	38276192	FGFR1	exonic
chr8	38275471	38275509	FGFR1	exonic
chr8	38283640	38283699	FGFR1	exonic
chr8	38279226	38279459	FGFR1	exonic
chr8	38314874	38315050	FGFR1	exonic
chr8	38279361	38279459	FGFR1	exonic
chr8	38282027	38282139	FGFR1	exonic
chr8	38280262	38280693	FGFR1	exonic
chr8	38325499	38325826	FGFR1	exonic
chr8	38280831	38282217	FGFR1	exonic
chr8	38325499	38326153	FGFR1	exonic
chr8	38281535	38282217	FGFR1	exonic
chr8	38314874	38314994	FGFR1	exonic
chr8	38282046	38282217	FGFR1	exonic
chr8	38325190	38325225	FGFR1	exonic
chr8	38282064	38282217	FGFR1	exonic
chr8	38325190	38325360	FGFR1	exonic
chr8	38282067	38282217	FGFR1	exonic
chr8	38287200	38287520	FGFR1	exonic
chr8	38282201	38282217	FGFR1	exonic
chr8	38287200	38287329	FGFR1	exonic
chr8	38285439	38285953	FGFR1	exonic
chr8	38283645	38283763	FGFR1	exonic
chr8	38325190	38325322	FGFR1	exonic
chr8	38283676	38283763	FGFR1	exonic
chr8	38283692	38283763	FGFR1	exonic
chr8	38283697	38283763	FGFR1	exonic
chr8	38324060	38324181	FGFR1	exonic
chr8	38285530	38285611	FGFR1	exonic
chr8	38324060	38324213	FGFR1	exonic
chr8	38316365	38316487	FGFR1	exonic
chr8	38285881	38285953	FGFR1	exonic
chr8	38325499	38325668	FGFR1	exonic
chr8	38287039	38287466	FGFR1	exonic
chr8	38325190	38325230	FGFR1	exonic
chr8	38316365	38316502	FGFR1	exonic
chr8	38287238	38287466	FGFR1	exonic
chr8	38320623	38320918	FGFR1	exonic
chr8	38314960	38315052	FGFR1	exonic
chr8	38322931	38323392	FGFR1	exonic
chr8	38323634	38323714	FGFR1	exonic
chr8	38323032	38323392	FGFR1	exonic
chr10	123355991	123356159	FGFR2	exonic
chr10	123353223	123353481	FGFR2	exonic
chr10	123324016	123324093	FGFR2	exonic
chr10	123310804	123310973	FGFR2	exonic
chr10	123298106	123298229	FGFR2	exonic
chr10	123279493	123279683	FGFR2	exonic
chr10	123276833	123276977	FGFR2	exonic
chr10	123274631	123274833	FGFR2	exonic
chr10	123263304	123263455	FGFR2	exonic
chr10	123260340	123260461	FGFR2	exonic
chr10	123258009	123258119	FGFR2	exonic
chr10	123256046	123256236	FGFR2	exonic
chr10	123247505	123247627	FGFR2	exonic
chr10	123246868	123246938	FGFR2	exonic
chr10	123244909	123245046	FGFR2	exonic
chr10	123243212	123243317	FGFR2	exonic
chr10	123237848	123239184	FGFR2	exonic
chr10	123324952	123325218	FGFR2	exonic
chr10	123237848	123239535	FGFR2	exonic
chr10	123357476	123357598	FGFR2	exonic
chr10	123237855	123239535	FGFR2	exonic
chr10	123290781	123290828	FGFR2	exonic
chr10	123289836	123289972	FGFR2	exonic
chr10	123287190	123287517	FGFR2	exonic
chr10	123286243	123286468	FGFR2	exonic
chr10	123285669	123285708	FGFR2	exonic
chr10	123237878	123239535	FGFR2	exonic
chr10	123357476	123357972	FGFR2	exonic
chr10	123274637	123274833	FGFR2	exonic
chr10	123238586	123239535	FGFR2	exonic
chr10	123357476	123357812	FGFR2	exonic
chr10	123238732	123239535	FGFR2	exonic
chr10	123357476	123357927	FGFR2	exonic
chr10	123278196	123278343	FGFR2	exonic
chr10	123238741	123239535	FGFR2	exonic
chr10	123357476	123357966	FGFR2	exonic
chr10	123239133	123239535	FGFR2	exonic
chr10	123239740	123239999	FGFR2	exonic
chr10	123239299	123239535	FGFR2	exonic
chr10	123274631	123274693	FGFR2	exonic
chr10	123239369	123239535	FGFR2	exonic
chr10	123353223	123353343	FGFR2	exonic
chr10	123239371	123239535	FGFR2	exonic
chr10	123357476	123357917	FGFR2	exonic
chr10	123239565	123239627	FGFR2	exonic
chr10	123357476	123357946	FGFR2	exonic
chr10	123241349	123241691	FGFR2	exonic
chr10	123353223	123353355	FGFR2	exonic
chr10	123241370	123241691	FGFR2	exonic
chr10	123357476	123357748	FGFR2	exonic
chr10	123357476	123357910	FGFR2	exonic
chr10	123243232	123243317	FGFR2	exonic
chr10	123274741	123274833	FGFR2	exonic
chr10	123357476	123357586	FGFR2	exonic
chr10	123276848	123276977	FGFR2	exonic
chr10	123297480	123297924	FGFR2	exonic
chr10	123324952	123325425	FGFR2	exonic
chr10	123323838	123324093	FGFR2	exonic
chr10	123353626	123353667	FGFR2	exonic
chr10	123342816	123343088	FGFR2	exonic
chr4	1795034	1795192	FGFR3	exonic
chr4	1795560	1795770	FGFR3	exonic
chr4	1800981	1801250	FGFR3	exonic
chr4	1801474	1801539	FGFR3	exonic
chr4	1803094	1803263	FGFR3	exonic
chr4	1803347	1803470	FGFR3	exonic
chr4	1803562	1803752	FGFR3	exonic
chr4	1805419	1805563	FGFR3	exonic
chr4	1806057	1806247	FGFR3	exonic
chr4	1806548	1806696	FGFR3	exonic
chr4	1807082	1807203	FGFR3	exonic
chr4	1807286	1807396	FGFR3	exonic
chr4	1807477	1807667	FGFR3	exonic
chr4	1807778	1807900	FGFR3	exonic
chr4	1808273	1808410	FGFR3	exonic
chr4	1808556	1808661	FGFR3	exonic
chr4	1808843	1810592	FGFR3	exonic
chr4	1795039	1795192	FGFR3	exonic
chr4	1804641	1804791	FGFR3	exonic
chr4	1806551	1806696	FGFR3	exonic
chr4	1807984	1808054	FGFR3	exonic
chr4	1808843	1810599	FGFR3	exonic
chr4	1808843	1810598	FGFR3	exonic
chr4	1795623	1795770	FGFR3	exonic
chr4	1803189	1803263	FGFR3	exonic
chr4	1803562	1803650	FGFR3	exonic
chr4	1805419	1805466	FGFR3	exonic
chr4	1803356	1803470	FGFR3	exonic
chr4	1804641	1804879	FGFR3	exonic
chr4	1806219	1806696	FGFR3	exonic
chr4	1807477	1807586	FGFR3	exonic
chr13	28674605	28674729	FLT3	exonic
chr13	28644628	28644749	FLT3	exonic
chr13	28636004	28636206	FLT3	exonic
chr13	28631484	28631599	FLT3	exonic
chr13	28626682	28626811	FLT3	exonic
chr13	28624232	28624359	FLT3	exonic
chr13	28623772	28623911	FLT3	exonic
chr13	28623521	28623674	FLT3	exonic
chr13	28622412	28622580	FLT3	exonic
chr13	28611322	28611425	FLT3	exonic
chr13	28610072	28610180	FLT3	exonic
chr13	28609632	28609810	FLT3	exonic
chr13	28608438	28608544	FLT3	exonic
chr13	28608219	28608351	FLT3	exonic
chr13	28608024	28608128	FLT3	exonic
chr13	28602315	28602425	FLT3	exonic
chr13	28601225	28601378	FLT3	exonic
chr13	28598998	28599080	FLT3	exonic
chr13	28597487	28597614	FLT3	exonic
chr13	28592604	28592726	FLT3	exonic
chr13	28589727	28589838	FLT3	exonic
chr13	28589294	28589393	FLT3	exonic
chr13	28588589	28588694	FLT3	exonic
chr13	28577411	28578311	FLT3	exonic
chr13	28592595	28592726	FLT3	exonic
chr13	28577414	28578311	FLT3	exonic
chr13	28599421	28599552	FLT3	exonic
chr13	28577751	28578311	FLT3	exonic
chr13	28674605	28674707	FLT3	exonic
chr13	28577930	28578311	FLT3	exonic
chr13	28588589	28588649	FLT3	exonic
chr13	28583443	28583627	FLT3	exonic
chr13	28578084	28578311	FLT3	exonic
chr19	3094408	3094785	GNA11	exonic
chr19	3110147	3110331	GNA11	exonic
chr19	3113328	3113482	GNA11	exonic
chr19	3114942	3115070	GNA11	exonic
chr19	3118922	3119051	GNA11	exonic
chr19	3119204	3119357	GNA11	exonic
chr19	3120987	3124002	GNA11	exonic
chr19	3094647	3094785	GNA11	exonic
chr19	3114942	3115001	GNA11	exonic
chr19	3113461	3113482	GNA11	exonic
chr19	3120987	3121171	GNA11	exonic
chr19	3121343	3121455	GNA11	exonic
chr19	3114945	3115070	GNA11	exonic
chr19	3115258	3115426	GNA11	exonic
chr19	3117148	3119357	GNA11	exonic
chr19	3120987	3121452	GNA11	exonic
chr19	3118694	3118817	GNA11	exonic
chr19	3120987	3121317	GNA11	exonic
chr19	3118811	3119051	GNA11	exonic
chr19	3119204	3119351	GNA11	exonic
chr9	80646016	80646374	GNAQ	exonic
chr9	80537077	80537261	GNAQ	exonic
chr9	80430532	80430686	GNAQ	exonic
chr9	80412436	80412564	GNAQ	exonic
chr9	80409379	80409508	GNAQ	exonic
chr9	80343430	80343583	GNAQ	exonic
chr9	80331003	80336429	GNAQ	exonic
chr9	80437807	80437915	GNAQ	exonic
chr9	80335834	80336429	GNAQ	exonic
chr9	80645431	80645520	GNAQ	exonic
chr9	80412444	80412564	GNAQ	exonic
chr20	57414773	57415941	GNAS	exonic
chr20	57470667	57470739	GNAS	exonic
chr20	57473996	57474040	GNAS	exonic
chr20	57478586	57478640	GNAS	exonic
chr20	57478727	57478846	GNAS	exonic
chr20	57480438	57480535	GNAS	exonic
chr20	57484217	57484271	GNAS	exonic
chr20	57484405	57484478	GNAS	exonic
chr20	57484576	57484634	GNAS	exonic
chr20	57484739	57484859	GNAS	exonic
chr20	57485006	57485136	GNAS	exonic
chr20	57485389	57485456	GNAS	exonic
chr20	57485738	57486247	GNAS	exonic
chr20	57414803	57415941	GNAS	exonic
chr20	57475004	57475465	GNAS	exonic
chr20	57478583	57478640	GNAS	exonic
chr20	57415399	57415941	GNAS	exonic
chr20	57478583	57478598	GNAS	exonic
chr20	57415559	57415941	GNAS	exonic
chr20	57416398	57416930	GNAS	exonic
chr20	57416540	57416930	GNAS	exonic
chr20	57416673	57416930	GNAS	exonic
chr20	57478727	57478829	GNAS	exonic
chr20	57484405	57484449	GNAS	exonic
chr20	57416677	57416930	GNAS	exonic
chr20	57484217	57484243	GNAS	exonic
chr20	57416699	57416930	GNAS	exonic
chr20	57418380	57418456	GNAS	exonic
chr20	57419085	57419129	GNAS	exonic
chr20	57484405	57484421	GNAS	exonic
chr20	57427769	57430388	GNAS	exonic
chr20	57428318	57430388	GNAS	exonic
chr20	57430609	57432246	GNAS	exonic
chr20	57466637	57466920	GNAS	exonic
chr20	57428511	57430388	GNAS	exonic
chr20	57429224	57430388	GNAS	exonic
chr20	57430609	57430699	GNAS	exonic
chr20	57431202	57431268	GNAS	exonic
chr20	57430162	57430388	GNAS	exonic
chr20	57484217	57484238	GNAS	exonic
chr20	57430202	57430388	GNAS	exonic
chr20	57430233	57430388	GNAS	exonic
chr20	57463468	57463873	GNAS	exonic
chr20	57463834	57463873	GNAS	exonic
chr20	57463904	57463959	GNAS	exonic
chr20	57463914	57463963	GNAS	exonic
chr20	57484576	57484630	GNAS	exonic
chr20	57463948	57464101	GNAS	exonic
chr20	57464155	57464408	GNAS	exonic
chr20	57464179	57464604	GNAS	exonic
chr20	57480438	57480475	GNAS	exonic
chr20	57464199	57464408	GNAS	exonic
chr20	57464202	57464268	GNAS	exonic
chr20	57484405	57484474	GNAS	exonic
chr20	57464206	57464461	GNAS	exonic
chr20	57464215	57464408	GNAS	exonic
chr20	57464215	57464387	GNAS	exonic
chr20	57464226	57464408	GNAS	exonic
chr20	57485738	57486234	GNAS	exonic
chr20	57464278	57464408	GNAS	exonic
chr20	57464581	57464604	GNAS	exonic
chr20	57485006	57485040	GNAS	exonic
chr20	57464282	57464408	GNAS	exonic
chr20	57465698	57465844	GNAS	exonic
chr20	57466357	57466920	GNAS	exonic
chr20	57466358	57466920	GNAS	exonic
chr20	57466419	57466920	GNAS	exonic
chr20	57466466	57466605	GNAS	exonic
chr20	57466780	57466920	GNAS	exonic
chr20	57485738	57486241	GNAS	exonic
chr20	57466771	57466920	GNAS	exonic
chr20	57466815	57466920	GNAS	exonic
chr20	57467036	57467264	GNAS	exonic
chr20	57485006	57485029	GNAS	exonic
chr20	57467092	57467264	GNAS	exonic
chr20	57467133	57467264	GNAS	exonic
chr20	57467388	57467561	GNAS	exonic
chr20	57484217	57484224	GNAS	exonic
chr20	57470218	57470739	GNAS	exonic
chr20	57478586	57478611	GNAS	exonic
chr20	57470252	57470739	GNAS	exonic
chr20	57472495	57474040	GNAS	exonic
chr20	57478036	57478640	GNAS	exonic
chr20	57485738	57486245	GNAS	exonic
chr20	57485389	57485420	GNAS	exonic
chr20	57478592	57478640	GNAS	exonic
chr20	57484405	57484634	GNAS	exonic
chr20	57484739	57484767	GNAS	exonic
chr20	57478796	57478846	GNAS	exonic
chr20	57484576	57484831	GNAS	exonic
chr20	57483971	57484271	GNAS	exonic
chr20	57484739	57484770	GNAS	exonic
chr20	57485063	57485456	GNAS	exonic
chr20	57485738	57485836	GNAS	exonic
chr12	121416346	121416897	HNF1A	exonic
chr12	121426636	121426835	HNF1A	exonic
chr12	121431323	121431509	HNF1A	exonic
chr12	121431967	121432208	HNF1A	exonic
chr12	121434065	121434216	HNF1A	exonic
chr12	121434344	121434545	HNF1A	exonic
chr12	121435277	121435468	HNF1A	exonic
chr12	121437071	121437192	HNF1A	exonic
chr12	121437286	121437430	HNF1A	exonic
chr12	121438868	121440315	HNF1A	exonic
chr12	121416371	121416897	HNF1A	exonic
chr12	121435277	121436103	HNF1A	exonic
chr12	121416429	121416897	HNF1A	exonic
chr12	121431967	121432003	HNF1A	exonic
chr12	121434186	121434216	HNF1A	exonic
chr12	121438868	121440312	HNF1A	exonic
chr12	121416437	121416897	HNF1A	exonic
chr12	121434344	121436103	HNF1A	exonic
chr12	121416454	121416897	HNF1A	exonic
chr12	121435277	121435685	HNF1A	exonic
chr12	121416454	121416643	HNF1A	exonic
chr12	121434420	121434545	HNF1A	exonic
chr12	121416454	121416495	HNF1A	exonic
chr12	121435294	121435685	HNF1A	exonic
chr12	121416454	121416513	HNF1A	exonic
chr12	121416872	121416897	HNF1A	exonic
chr12	121434344	121434969	HNF1A	exonic
chr12	121416549	121416897	HNF1A	exonic
chr12	121437071	121437430	HNF1A	exonic
chr12	121416552	121416897	HNF1A	exonic
chr12	121437265	121437430	HNF1A	exonic
chr12	121438868	121439072	HNF1A	exonic
chr12	121434193	121434545	HNF1A	exonic
chr11	533453	533612	HRAS	exonic
chr11	533277	533358	HRAS	exonic
chr11	532242	532630	HRAS	exonic
chr11	534212	534375	HRAS	exonic
chr11	533766	533944	HRAS	exonic
chr11	532242	532755	HRAS	exonic
chr11	535257	535339	HRAS	exonic
chr11	535416	535538	HRAS	exonic
chr11	532631	532755	HRAS	exonic
chr11	532242	532522	HRAS	exonic
chr11	535416	535550	HRAS	exonic
chr11	532243	532755	HRAS	exonic
chr11	533453	533595	HRAS	exonic
chr11	532246	532522	HRAS	exonic
chr11	535416	535534	HRAS	exonic
chr11	532376	532522	HRAS	exonic
chr11	533766	533976	HRAS	exonic
chr11	532642	532755	HRAS	exonic
chr11	536853	537287	HRAS	exonic
chr11	533795	533944	HRAS	exonic
chr11	534518	534587	HRAS	exonic
chr11	534279	534375	HRAS	exonic
chr2	209119663	209119857	IDH1	exonic
chr2	209118610	209118683	IDH1	exonic
chr2	209116154	209116291	IDH1	exonic
chr2	209113093	209113384	IDH1	exonic
chr2	209110043	209110148	IDH1	exonic
chr2	209108151	209108328	IDH1	exonic
chr2	209106718	209106869	IDH1	exonic
chr2	209104587	209104727	IDH1	exonic
chr2	209103795	209103957	IDH1	exonic
chr2	209100951	209101893	IDH1	exonic
chr2	209119067	209119182	IDH1	exonic
chr2	209100956	209101893	IDH1	exonic
chr2	209118755	209119046	IDH1	exonic
chr2	209100989	209101893	IDH1	exonic
chr2	209104587	209105039	IDH1	exonic
chr2	209101466	209101893	IDH1	exonic
chr2	209118610	209119063	IDH1	exonic
chr2	209110091	209110148	IDH1	exonic
chr2	209119663	209119785	IDH1	exonic
chr2	209112106	209113384	IDH1	exonic
chr2	209120253	209120522	IDH1	exonic
chr2	209119663	209119783	IDH1	exonic
chr2	209113286	209113384	IDH1	exonic
chr2	209130694	209130798	IDH1	exonic
chr2	209120253	209120313	IDH1	exonic
chr2	209113321	209113384	IDH1	exonic
chr2	209119663	209119837	IDH1	exonic
chr2	209115985	209116291	IDH1	exonic
chr9	4985033	4985173	JAK2	exonic
chr9	4985940	4986022	JAK2	exonic
chr9	5021963	5022065	JAK2	exonic
chr9	4985086	4985173	JAK2	exonic
chr9	5021963	5022213	JAK2	exonic
chr9	5029783	5029906	JAK2	exonic
chr9	5044403	5044520	JAK2	exonic
chr9	5050686	5050831	JAK2	exonic
chr9	5054563	5054884	JAK2	exonic
chr9	5055669	5055788	JAK2	exonic
chr9	5064883	5065040	JAK2	exonic
chr9	5066678	5066789	JAK2	exonic
chr9	5069022	5069208	JAK2	exonic
chr9	5069925	5070052	JAK2	exonic
chr9	5072492	5072626	JAK2	exonic
chr9	5073698	5073785	JAK2	exonic
chr9	5077453	5077580	JAK2	exonic
chr9	5078306	5078444	JAK2	exonic
chr9	5080229	5080380	JAK2	exonic
chr9	5080533	5080683	JAK2	exonic
chr9	5081725	5081861	JAK2	exonic
chr9	5089674	5089863	JAK2	exonic
chr9	5090446	5090570	JAK2	exonic
chr9	5090739	5090911	JAK2	exonic
chr9	5123004	5123121	JAK2	exonic
chr9	5126333	5126446	JAK2	exonic
chr9	5126684	5126814	JAK2	exonic
chr9	4985245	4985630	JAK2	exonic
chr9	5126684	5128183	JAK2	exonic
chr9	5041634	5041907	JAK2	exonic
chr9	5126684	5126849	JAK2	exonic
chr9	5125965	5126446	JAK2	exonic
chr9	5126684	5126974	JAK2	exonic
chr19	17958755	17958800	JAK3	exonic
chr19	17955043	17955270	JAK3	exonic
chr19	17954586	17954709	JAK3	exonic
chr19	17954189	17954300	JAK3	exonic
chr19	17953836	17953981	JAK3	exonic
chr19	17953125	17953419	JAK3	exonic
chr19	17952449	17952571	JAK3	exonic
chr19	17952198	17952355	JAK3	exonic
chr19	17951039	17951150	JAK3	exonic
chr19	17950286	17950472	JAK3	exonic
chr19	17949072	17949199	JAK3	exonic
chr19	17948741	17948872	JAK3	exonic
chr19	17947536	17948022	JAK3	exonic
chr19	17935589	17936119	JAK3	exonic
chr19	17958755	17958841	JAK3	exonic
chr19	17955043	17955239	JAK3	exonic
chr19	17947938	17948022	JAK3	exonic
chr19	17946733	17946860	JAK3	exonic
chr19	17945892	17946024	JAK3	exonic
chr19	17945661	17945812	JAK3	exonic
chr19	17945380	17945530	JAK3	exonic
chr19	17943599	17943738	JAK3	exonic
chr19	17943328	17943517	JAK3	exonic
chr19	17942483	17942607	JAK3	exonic
chr19	17942037	17942209	JAK3	exonic
chr19	17941312	17941429	JAK3	exonic
chr19	17940917	17941027	JAK3	exonic
chr19	17935595	17937719	JAK3	exonic
chr19	17955043	17955256	JAK3	exonic
chr19	17936961	17937719	JAK3	exonic
chr19	17958755	17958826	JAK3	exonic
chr19	17940597	17941027	JAK3	exonic
chr19	17949989	17950102	JAK3	exonic
chr19	17949079	17949199	JAK3	exonic
chr19	17953125	17953334	JAK3	exonic
chr19	17950233	17950472	JAK3	exonic
chr19	17958755	17958880	JAK3	exonic
chr19	17953244	17953981	JAK3	exonic
chr4	55991394	55991756	KDR	exonic
chr4	55987264	55987357	KDR	exonic
chr4	55984771	55984967	KDR	exonic
chr4	55981448	55981578	KDR	exonic
chr4	55981041	55981209	KDR	exonic
chr4	55980293	55980432	KDR	exonic
chr4	55979471	55979648	KDR	exonic
chr4	55976821	55976935	KDR	exonic
chr4	55976570	55976733	KDR	exonic
chr4	55973904	55974060	KDR	exonic
chr4	55972854	55972977	KDR	exonic
chr4	55971999	55972107	KDR	exonic
chr4	55970810	55971151	KDR	exonic
chr4	55968529	55968675	KDR	exonic
chr4	55968064	55968195	KDR	exonic
chr4	55964864	55964970	KDR	exonic
chr4	55964304	55964439	KDR	exonic
chr4	55963829	55963933	KDR	exonic
chr4	55962396	55962509	KDR	exonic
chr4	55961744	55961832	KDR	exonic
chr4	55960969	55961122	KDR	exonic
chr4	55958784	55958881	KDR	exonic
chr4	55956123	55956245	KDR	exonic
chr4	55955858	55955969	KDR	exonic
chr4	55955541	55955640	KDR	exonic
chr4	55955035	55955140	KDR	exonic
chr4	55953774	55953925	KDR	exonic
chr4	55948703	55948802	KDR	exonic
chr4	55948123	55948208	KDR	exonic
chr4	55944644	55946330	KDR	exonic
chr4	55962396	55962887	KDR	exonic
chr4	55961017	55961122	KDR	exonic
chr4	55991394	55991460	KDR	exonic
chr4	55970760	55971151	KDR	exonic
chr4	55524085	55524248	KIT	exonic
chr4	55561678	55561947	KIT	exonic
chr4	55564450	55564731	KIT	exonic
chr4	55565796	55565932	KIT	exonic
chr4	55569890	55570058	KIT	exonic
chr4	55573264	55573453	KIT	exonic
chr4	55575590	55575705	KIT	exonic
chr4	55589750	55589864	KIT	exonic
chr4	55592023	55592204	KIT	exonic
chr4	55593384	55593490	KIT	exonic
chr4	55593582	55593708	KIT	exonic
chr4	55593989	55594093	KIT	exonic
chr4	55594177	55594287	KIT	exonic
chr4	55595501	55595651	KIT	exonic
chr4	55597494	55597585	KIT	exonic
chr4	55598037	55598164	KIT	exonic
chr4	55599236	55599358	KIT	exonic
chr4	55602664	55602775	KIT	exonic
chr4	55602887	55602986	KIT	exonic
chr4	55603341	55603446	KIT	exonic
chr4	55604595	55605177	KIT	exonic
chr4	55592023	55592216	KIT	exonic
chr4	55604595	55606881	KIT	exonic
chr4	55524106	55524248	KIT	exonic
chr4	55561678	55562072	KIT	exonic
chr4	55595458	55595651	KIT	exonic
chr4	55599236	55599567	KIT	exonic
chr12	25403685	25403865	KRAS	exonic
chr12	25398208	25398329	KRAS	exonic
chr12	25380168	25380346	KRAS	exonic
chr12	25378548	25378707	KRAS	exonic
chr12	25357723	25362845	KRAS	exonic
chr12	25403685	25403870	KRAS	exonic
chr12	25362102	25362845	KRAS	exonic
chr12	25403685	25403737	KRAS	exonic
chr12	25368371	25368494	KRAS	exonic
chr12	25362365	25362845	KRAS	exonic
chr12	25403698	25403863	KRAS	exonic
chr12	25386753	25388160	KRAS	exonic
chr7	116312444	116312631	MET	exonic
chr7	116335804	116335853	MET	exonic
chr7	116339125	116339653	MET	exonic
chr7	116312446	116312631	MET	exonic
chr7	116339125	116340338	MET	exonic
chr7	116371722	116371913	MET	exonic
chr7	116380004	116380138	MET	exonic
chr7	116380906	116381079	MET	exonic
chr7	116395409	116395569	MET	exonic
chr7	116397491	116397593	MET	exonic
chr7	116397692	116397828	MET	exonic
chr7	116398513	116398674	MET	exonic
chr7	116399445	116399544	MET	exonic
chr7	116403104	116403322	MET	exonic
chr7	116409699	116409845	MET	exonic
chr7	116411552	116411708	MET	exonic
chr7	116411903	116412043	MET	exonic
chr7	116414935	116415165	MET	exonic
chr7	116417443	116417523	MET	exonic
chr7	116418830	116419011	MET	exonic
chr7	116422042	116422151	MET	exonic
chr7	116423358	116423523	MET	exonic
chr7	116435709	116435845	MET	exonic
chr7	116435941	116438440	MET	exonic
chr7	116312459	116312631	MET	exonic
chr7	116399391	116399544	MET	exonic
chr7	116435941	116436396	MET	exonic
chr7	116339139	116340338	MET	exonic
chr7	116403104	116403134	MET	exonic
chr7	116364200	116364303	MET	exonic
chr7	116364826	116364901	MET	exonic
chr7	116395409	116395468	MET	exonic
chr7	116398571	116398674	MET	exonic
chr7	116409699	116409963	MET	exonic
chr7	116409720	116409845	MET	exonic
chr7	116414935	116415126	MET	exonic
chr7	116417229	116417298	MET	exonic
chr7	116435941	116436654	MET	exonic
chr3	37034823	37035154	MLH1	exonic
chr3	37038110	37038200	MLH1	exonic
chr3	37042446	37042544	MLH1	exonic
chr3	37045892	37045965	MLH1	exonic
chr3	37048482	37048554	MLH1	exonic
chr3	37050305	37050396	MLH1	exonic
chr3	37053311	37053353	MLH1	exonic
chr3	37053502	37053590	MLH1	exonic
chr3	37055923	37056035	MLH1	exonic
chr3	37058997	37059090	MLH1	exonic
chr3	37061801	37061954	MLH1	exonic
chr3	37067128	37067498	MLH1	exonic
chr3	37070275	37070423	MLH1	exonic
chr3	37081677	37081785	MLH1	exonic
chr3	37083759	37083822	MLH1	exonic
chr3	37089010	37089174	MLH1	exonic
chr3	37090008	37090100	MLH1	exonic
chr3	37090395	37090508	MLH1	exonic
chr3	37091977	37092409	MLH1	exonic
chr3	37035007	37035154	MLH1	exonic
chr3	37038115	37038200	MLH1	exonic
chr3	37055923	37055985	MLH1	exonic
chr3	37035015	37035381	MLH1	exonic
chr3	37035024	37035154	MLH1	exonic
chr3	37053502	37053547	MLH1	exonic
chr3	37035025	37035154	MLH1	exonic
chr3	37042446	37042539	MLH1	exonic
chr3	37053311	37053331	MLH1	exonic
chr3	37035064	37035154	MLH1	exonic
chr3	37091977	37092335	MLH1	exonic
chr3	37035267	37035381	MLH1	exonic
chr3	37038647	37038791	MLH1	exonic
chr3	37091977	37092337	MLH1	exonic
chr3	37035268	37035381	MLH1	exonic
chr3	37036321	37036444	MLH1	exonic
chr3	37042446	37042545	MLH1	exonic
chr3	37091977	37092333	MLH1	exonic
chr3	37035289	37035381	MLH1	exonic
chr3	37091977	37092197	MLH1	exonic
chr3	37035295	37035381	MLH1	exonic
chr3	37035317	37035381	MLH1	exonic
chr3	37036321	37036394	MLH1	exonic
chr3	37050305	37050395	MLH1	exonic
chr3	37035339	37035381	MLH1	exonic
chr3	37047352	37047457	MLH1	exonic
chr3	37050305	37050373	MLH1	exonic
chr3	37107108	37107380	MLH1	exonic
chr3	37035718	37035837	MLH1	exonic
chr3	37053311	37053327	MLH1	exonic
chr3	37053533	37053590	MLH1	exonic
chr3	37067128	37067410	MLH1	exonic
chr3	37053573	37053590	MLH1	exonic
chr3	37070275	37070338	MLH1	exonic
chr3	37081677	37081727	MLH1	exonic
chr3	37067467	37067498	MLH1	exonic
chr3	37091977	37092028	MLH1	exonic
chr1	43803478	43803598	MPL	exonic
chr1	43803770	43803902	MPL	exonic
chr1	43804213	43804391	MPL	exonic
chr1	43804942	43805240	MPL	exonic
chr1	43805635	43805797	MPL	exonic
chr1	43806058	43806184	MPL	exonic
chr1	43812116	43812300	MPL	exonic
chr1	43812463	43812605	MPL	exonic
chr1	43814514	43814673	MPL	exonic
chr1	43814934	43815030	MPL	exonic
chr1	43817887	43817974	MPL	exonic
chr1	43818189	43818443	MPL	exonic
chr1	43803520	43803598	MPL	exonic
chr1	43814934	43815208	MPL	exonic
chr9	139440178	139440314	NOTCH1	exonic
chr9	139438476	139438554	NOTCH1	exonic
chr9	139418169	139418431	NOTCH1	exonic
chr9	139417302	139417640	NOTCH1	exonic
chr9	139413895	139414017	NOTCH1	exonic
chr9	139413043	139413276	NOTCH1	exonic
chr9	139412589	139412744	NOTCH1	exonic
chr9	139412204	139412389	NOTCH1	exonic
chr9	139411724	139411837	NOTCH1	exonic
chr9	139410433	139410546	NOTCH1	exonic
chr9	139409935	139410168	NOTCH1	exonic
chr9	139409742	139409852	NOTCH1	exonic
chr9	139408962	139409154	NOTCH1	exonic
chr9	139407844	139407989	NOTCH1	exonic
chr9	139407473	139407586	NOTCH1	exonic
chr9	139405604	139405723	NOTCH1	exonic
chr9	139405105	139405257	NOTCH1	exonic
chr9	139404185	139404413	NOTCH1	exonic
chr9	139403322	139403523	NOTCH1	exonic
chr9	139402684	139402837	NOTCH1	exonic
chr9	139402407	139402591	NOTCH1	exonic
chr9	139401757	139401889	NOTCH1	exonic
chr9	139401168	139401425	NOTCH1	exonic
chr9	139400979	139401091	NOTCH1	exonic
chr9	139399762	139400333	NOTCH1	exonic
chr9	139399125	139399556	NOTCH1	exonic
chr9	139397634	139397782	NOTCH1	exonic
chr9	139396724	139396940	NOTCH1	exonic
chr9	139396453	139396540	NOTCH1	exonic
chr9	139396200	139396365	NOTCH1	exonic
chr9	139395004	139395299	NOTCH1	exonic
chr9	139393564	139393711	NOTCH1	exonic
chr9	139393351	139393448	NOTCH1	exonic
chr9	139388896	139392010	NOTCH1	exonic
chr9	139399125	139399297	NOTCH1	exonic
chr9	139396898	139397227	NOTCH1	exonic
chr9	139418169	139418350	NOTCH1	exonic
chr9	139417080	139417640	NOTCH1	exonic
chr5	170814120	170814238	NPM1	exonic
chr5	170814937	170815010	NPM1	exonic
chr5	170817055	170817134	NPM1	exonic
chr5	170818309	170818428	NPM1	exonic
chr5	170818710	170818803	NPM1	exonic
chr5	170819714	170819820	NPM1	exonic
chr5	170819918	170819982	NPM1	exonic
chr5	170827157	170827214	NPM1	exonic
chr5	170827843	170827929	NPM1	exonic
chr5	170832306	170832407	NPM1	exonic
chr5	170834704	170834778	NPM1	exonic
chr5	170837531	170837887	NPM1	exonic
chr5	170814652	170815010	NPM1	exonic
chr5	170837531	170838141	NPM1	exonic
chr5	170814803	170815010	NPM1	exonic
chr5	170827157	170827159	NPM1	exonic
chr5	170814833	170815010	NPM1	exonic
chr5	170837531	170837888	NPM1	exonic
chr5	170814855	170815010	NPM1	exonic
chr5	170833401	170834129	NPM1	exonic
chr5	170814856	170815010	NPM1	exonic
chr5	170817055	170817167	NPM1	exonic
chr5	170814885	170815010	NPM1	exonic
chr5	170817079	170817134	NPM1	exonic
chr5	170818309	170818373	NPM1	exonic
chr5	170814889	170815010	NPM1	exonic
chr5	170819714	170819967	NPM1	exonic
chr5	170817098	170817134	NPM1	exonic
chr5	170818309	170818781	NPM1	exonic
chr5	170818087	170818428	NPM1	exonic
chr5	170818710	170818753	NPM1	exonic
chr5	170827790	170827929	NPM1	exonic
chr5	170832306	170832736	NPM1	exonic
chr5	170834497	170834778	NPM1	exonic
chr1	115259279	115259515	NRAS	exonic
chr1	115258671	115258798	NRAS	exonic
chr1	115256421	115256599	NRAS	exonic
chr1	115252190	115252349	NRAS	exonic
chr1	115251152	115251275	NRAS	exonic
chr1	115250775	115250813	NRAS	exonic
chr1	115247090	115250671	NRAS	exonic
chr4	55095264	55095582	PDGFRA	exonic
chr4	55124924	55124984	PDGFRA	exonic
chr4	55127262	55127579	PDGFRA	exonic
chr4	55129834	55130094	PDGFRA	exonic
chr4	55131086	55131216	PDGFRA	exonic
chr4	55133456	55133627	PDGFRA	exonic
chr4	55133719	55133908	PDGFRA	exonic
chr4	55136800	55136915	PDGFRA	exonic
chr4	55138561	55138687	PDGFRA	exonic
chr4	55139704	55139897	PDGFRA	exonic
chr4	55140698	55140792	PDGFRA	exonic
chr4	55141008	55141140	PDGFRA	exonic
chr4	55143555	55143659	PDGFRA	exonic
chr4	55144063	55144173	PDGFRA	exonic
chr4	55144529	55144682	PDGFRA	exonic
chr4	55146483	55146649	PDGFRA	exonic
chr4	55151538	55151653	PDGFRA	exonic
chr4	55152008	55152130	PDGFRA	exonic
chr4	55153597	55153708	PDGFRA	exonic
chr4	55154966	55155065	PDGFRA	exonic
chr4	55155176	55155281	PDGFRA	exonic
chr4	55156480	55156721	PDGFRA	exonic
chr4	55161292	55164414	PDGFRA	exonic
chr4	55095447	55095582	PDGFRA	exonic
chr4	55129834	55131520	PDGFRA	exonic
chr4	55095459	55095582	PDGFRA	exonic
chr4	55146483	55146925	PDGFRA	exonic
chr4	55095460	55095582	PDGFRA	exonic
chr4	55106205	55106282	PDGFRA	exonic
chr4	55095478	55095582	PDGFRA	exonic
chr4	55144986	55145138	PDGFRA	exonic
chr4	55147748	55148145	PDGFRA	exonic
chr4	55096010	55096106	PDGFRA	exonic
chr4	55129834	55129943	PDGFRA	exonic
chr4	55096489	55096773	PDGFRA	exonic
chr4	55129834	55129940	PDGFRA	exonic
chr4	55109742	55109839	PDGFRA	exonic
chr4	55129834	55129929	PDGFRA	exonic
chr4	55142918	55142941	PDGFRA	exonic
chr4	55144063	55144413	PDGFRA	exonic
chr4	55143343	55143659	PDGFRA	exonic
chr4	55147748	55148144	PDGFRA	exonic
chr3	178865902	178866007	PIK3CA	exonic
chr3	178916538	178916676	PIK3CA	exonic
chr3	178866311	178866391	PIK3CA	exonic
chr3	178916538	178916965	PIK3CA	exonic
chr3	178917478	178917687	PIK3CA	exonic
chr3	178919078	178919328	PIK3CA	exonic
chr3	178921332	178921577	PIK3CA	exonic
chr3	178922291	178922376	PIK3CA	exonic
chr3	178927383	178927488	PIK3CA	exonic
chr3	178927974	178928126	PIK3CA	exonic
chr3	178928219	178928353	PIK3CA	exonic
chr3	178935998	178936122	PIK3CA	exonic
chr3	178936984	178937065	PIK3CA	exonic
chr3	178937359	178937523	PIK3CA	exonic
chr3	178937737	178937840	PIK3CA	exonic
chr3	178938774	178938945	PIK3CA	exonic
chr3	178941869	178941975	PIK3CA	exonic
chr3	178942488	178942609	PIK3CA	exonic
chr3	178943750	178943828	PIK3CA	exonic
chr3	178947060	178947230	PIK3CA	exonic
chr3	178947792	178947909	PIK3CA	exonic
chr3	178948013	178948164	PIK3CA	exonic
chr3	178951882	178957881	PIK3CA	exonic
chr3	178867315	178867504	PIK3CA	exonic
chr3	178916538	178916967	PIK3CA	exonic
chr3	178937339	178937523	PIK3CA	exonic
chr3	178943750	178943805	PIK3CA	exonic
chr10	89622870	89624305	PTEN	exonic
chr10	89653782	89653866	PTEN	exonic
chr10	89685270	89685314	PTEN	exonic
chr10	89690803	89690846	PTEN	exonic
chr10	89692770	89693008	PTEN	exonic
chr10	89711875	89712016	PTEN	exonic
chr10	89717610	89717776	PTEN	exonic
chr10	89720651	89720875	PTEN	exonic
chr10	89725044	89731687	PTEN	exonic
chr10	89624206	89624305	PTEN	exonic
chr10	89626430	89626806	PTEN	exonic
chr10	89624225	89624305	PTEN	exonic
chr10	89653782	89654083	PTEN	exonic
chr10	89685280	89685314	PTEN	exonic
chr10	89692770	89693244	PTEN	exonic
chr10	89711956	89712016	PTEN	exonic
chr10	89720651	89721066	PTEN	exonic
chr12	112856155	112856208	PTPN11	exonic
chr12	112856367	112856885	PTPN11	exonic
chr12	112856713	112856929	PTPN11	exonic
chr12	112884080	112884202	PTPN11	exonic
chr12	112888122	112888316	PTPN11	exonic
chr12	112890999	112891191	PTPN11	exonic
chr12	112892368	112892484	PTPN11	exonic
chr12	112893754	112893867	PTPN11	exonic
chr12	112910748	112910844	PTPN11	exonic
chr12	112915455	112915534	PTPN11	exonic
chr12	112915661	112915819	PTPN11	exonic
chr12	112919878	112920009	PTPN11	exonic
chr12	112924279	112924727	PTPN11	exonic
chr12	112856718	112856929	PTPN11	exonic
chr12	112924279	112924433	PTPN11	exonic
chr12	112926247	112926314	PTPN11	exonic
chr12	112926828	112926979	PTPN11	exonic
chr12	112939948	112940060	PTPN11	exonic
chr12	112942499	112942600	PTPN11	exonic
chr12	112943629	112947717	PTPN11	exonic
chr12	112891133	112891191	PTPN11	exonic
chr12	112895095	112895290	PTPN11	exonic
chr13	48877887	48878185	RB1	exonic
chr13	48881416	48881542	RB1	exonic
chr13	48916735	48916850	RB1	exonic
chr13	48919216	48919335	RB1	exonic
chr13	48921961	48921999	RB1	exonic
chr13	48923092	48923159	RB1	exonic
chr13	48934153	48934873	RB1	exonic
chr13	48877911	48878185	RB1	exonic
chr13	48934153	48934263	RB1	exonic
chr13	48936951	48937044	RB1	exonic
chr13	48936951	48937093	RB1	exonic
chr13	48939030	48939107	RB1	exonic
chr13	48941630	48941739	RB1	exonic
chr13	48942663	48942740	RB1	exonic
chr13	48947541	48947628	RB1	exonic
chr13	48951054	48951170	RB1	exonic
chr13	48953730	48953786	RB1	exonic
chr13	48954189	48954220	RB1	exonic
chr13	48954301	48954377	RB1	exonic
chr13	48955383	48955579	RB1	exonic
chr13	49027129	49027247	RB1	exonic
chr13	49030340	49030485	RB1	exonic
chr13	49033824	49033969	RB1	exonic
chr13	49037867	49037971	RB1	exonic
chr13	49039134	49039247	RB1	exonic
chr13	49039341	49039504	RB1	exonic
chr13	49047496	49047526	RB1	exonic
chr13	49050837	49050979	RB1	exonic
chr13	49051491	49051540	RB1	exonic
chr13	49054134	49056122	RB1	exonic
chr13	49018964	49019357	RB1	exonic
chr13	49030340	49030443	RB1	exonic
chr13	49050536	49050658	RB1	exonic
chr13	49054134	49054475	RB1	exonic
chr13	49050583	49050979	RB1	exonic
chr13	49054134	49054783	RB1	exonic
chr10	43572475	43572779	RET	exonic
chr10	43595907	43596170	RET	exonic
chr10	43597790	43598077	RET	exonic
chr10	43600400	43600641	RET	exonic
chr10	43601824	43602019	RET	exonic
chr10	43604479	43604678	RET	exonic
chr10	43606655	43606913	RET	exonic
chr10	43607547	43607672	RET	exonic
chr10	43608301	43608411	RET	exonic
chr10	43609004	43609123	RET	exonic
chr10	43609928	43610184	RET	exonic
chr10	43612032	43612179	RET	exonic
chr10	43613821	43613928	RET	exonic
chr10	43614979	43615193	RET	exonic
chr10	43615529	43615651	RET	exonic
chr10	43617394	43617464	RET	exonic
chr10	43619119	43619256	RET	exonic
chr10	43620331	43620430	RET	exonic
chr10	43622023	43622170	RET	exonic
chr10	43623560	43625799	RET	exonic
chr10	43572522	43572779	RET	exonic
chr10	43609928	43610041	RET	exonic
chr10	43572527	43572779	RET	exonic
chr10	43622023	43622952	RET	exonic
chr10	43600180	43600641	RET	exonic
chr10	43601824	43601938	RET	exonic
chr18	48494410	48494484	SMAD4	exonic
chr18	48500767	48500931	SMAD4	exonic
chr18	48573290	48573665	SMAD4	exonic
chr18	48575056	48575230	SMAD4	exonic
chr18	48575665	48575694	SMAD4	exonic
chr18	48577724	48577785	SMAD4	exonic
chr18	48579005	48579095	SMAD4	exonic
chr18	48581151	48581363	SMAD4	exonic
chr18	48584495	48584514	SMAD4	exonic
chr18	48554764	48555035	SMAD4	exonic
chr18	48575056	48575186	SMAD4	exonic
chr18	48555984	48556114	SMAD4	exonic
chr18	48584495	48584614	SMAD4	exonic
chr18	48584710	48584826	SMAD4	exonic
chr18	48586236	48586286	SMAD4	exonic
chr18	48591793	48591976	SMAD4	exonic
chr18	48593389	48593557	SMAD4	exonic
chr18	48603008	48603146	SMAD4	exonic
chr18	48604626	48611415	SMAD4	exonic
chr18	48556470	48556646	SMAD4	exonic
chr18	48575056	48575078	SMAD4	exonic
chr18	48556583	48556646	SMAD4	exonic
chr18	48573358	48573665	SMAD4	exonic
chr18	48575056	48575227	SMAD4	exonic
chr18	48556583	48556993	SMAD4	exonic
chr18	48604626	48611409	SMAD4	exonic
chr18	48556967	48556993	SMAD4	exonic
chr18	48584495	48584524	SMAD4	exonic
chr18	48571329	48571421	SMAD4	exonic
chr18	48575056	48575168	SMAD4	exonic
chr18	48573417	48573665	SMAD4	exonic
chr18	48604626	48604837	SMAD4	exonic
chr18	48573549	48573665	SMAD4	exonic
chr18	48575665	48575935	SMAD4	exonic
chr18	48577463	48577785	SMAD4	exonic
chr18	48581151	48581286	SMAD4	exonic
chr18	48578696	48581363	SMAD4	exonic
chr18	48604626	48606147	SMAD4	exonic
chr18	48593192	48593557	SMAD4	exonic
chr18	48603622	48603661	SMAD4	exonic
chr18	48593483	48593557	SMAD4	exonic
chr18	48603008	48603500	SMAD4	exonic
chr18	48603621	48603789	SMAD4	exonic
chr18	48604626	48605240	SMAD4	exonic
chr22	24129150	24129449	SMARCB1	exonic
chr22	24133943	24134081	SMARCB1	exonic
chr22	24135746	24135875	SMARCB1	exonic
chr22	24143131	24143322	SMARCB1	exonic
chr22	24145482	24145609	SMARCB1	exonic
chr22	24133943	24134054	SMARCB1	exonic
chr22	24158957	24159123	SMARCB1	exonic
chr22	24167412	24167602	SMARCB1	exonic
chr22	24175759	24175890	SMARCB1	exonic
chr22	24176328	24176703	SMARCB1	exonic
chr22	24129161	24129449	SMARCB1	exonic
chr22	24143131	24143268	SMARCB1	exonic
chr22	24129181	24129449	SMARCB1	exonic
chr22	24129198	24129449	SMARCB1	exonic
chr22	24176328	24176370	SMARCB1	exonic
chr22	24135788	24135875	SMARCB1	exonic
chr22	24143131	24143647	SMARCB1	exonic
chr22	24158556	24159123	SMARCB1	exonic
chr22	24167412	24167503	SMARCB1	exonic
chr7	128828713	128829323	SMO	exonic
chr7	128843225	128843430	SMO	exonic
chr7	128845044	128845253	SMO	exonic
chr7	128845451	128845623	SMO	exonic
chr7	128845991	128846210	SMO	exonic
chr7	128846305	128846428	SMO	exonic
chr7	128848600	128848692	SMO	exonic
chr7	128849130	128849238	SMO	exonic
chr7	128850204	128850389	SMO	exonic
chr7	128850806	128850954	SMO	exonic
chr7	128851477	128851611	SMO	exonic
chr7	128851865	128853386	SMO	exonic
chr7	128845622	128845623	SMO	exonic
chr7	128850806	128850969	SMO	exonic
chr7	128846126	128846210	SMO	exonic
chr7	128848600	128849122	SMO	exonic
chr7	128850349	128850389	SMO	exonic
chr7	128851224	128851351	SMO	exonic
chr7	128851865	128851993	SMO	exonic
chr20	35973088	35973290	SRC	exonic
chr20	35993607	35993680	SRC	exonic
chr20	36011022	36011190	SRC	exonic
chr20	35973088	35973368	SRC	exonic
chr20	36011022	36011189	SRC	exonic
chr20	36012553	36012806	SRC	exonic
chr20	36014478	36014577	SRC	exonic
chr20	36022298	36022396	SRC	exonic
chr20	36022577	36022680	SRC	exonic
chr20	36024565	36024714	SRC	exonic
chr20	36026102	36026257	SRC	exonic
chr20	36028518	36028697	SRC	exonic
chr20	36030005	36030081	SRC	exonic
chr20	36030838	36030991	SRC	exonic
chr20	36031152	36031283	SRC	exonic
chr20	36031574	36033817	SRC	exonic
chr20	35974557	35974658	SRC	exonic
chr20	36031574	36034453	SRC	exonic
chr20	36011092	36011189	SRC	exonic
chr20	36014863	36014880	SRC	exonic
chr20	36012071	36012105	SRC	exonic
chr20	36012726	36012806	SRC	exonic
chr20	36022298	36022577	SRC	exonic
chr20	36022148	36022396	SRC	exonic
chr20	36026102	36026149	SRC	exonic
chr20	36024829	36025177	SRC	exonic
chr20	36031574	36033825	SRC	exonic
chr20	36028552	36028697	SRC	exonic
chr20	36030005	36030360	SRC	exonic
chr20	36028654	36028697	SRC	exonic
chr20	36030233	36030695	SRC	exonic
chr20	36030716	36030991	SRC	exonic
chr20	36031152	36031434	SRC	exonic
chr19	1189406	1189658	STK11	exonic
chr19	1218416	1218499	STK11	exonic
chr19	1219323	1219385	STK11	exonic
chr19	1205740	1207202	STK11	exonic
chr19	1219323	1219412	STK11	exonic
chr19	1220372	1220504	STK11	exonic
chr19	1220580	1220716	STK11	exonic
chr19	1221212	1221339	STK11	exonic
chr19	1221948	1222005	STK11	exonic
chr19	1222984	1223171	STK11	exonic
chr19	1226453	1226662	STK11	exonic
chr19	1227592	1228428	STK11	exonic
chr19	1206815	1207202	STK11	exonic
chr19	1216267	1216397	STK11	exonic
chr19	1222984	1223172	STK11	exonic
chr19	1206823	1207202	STK11	exonic
chr19	1221212	1222005	STK11	exonic
chr19	1226453	1228011	STK11	exonic
chr19	1206868	1207202	STK11	exonic
chr19	1220580	1220616	STK11	exonic
chr19	1207090	1207202	STK11	exonic
chr19	1220372	1220716	STK11	exonic
chr19	1221212	1221340	STK11	exonic
chr19	1220012	1220716	STK11	exonic
chr19	1221948	1222008	STK11	exonic
chr19	1226458	1226662	STK11	exonic
chr19	1227592	1227856	STK11	exonic
chr19	1223147	1223171	STK11	exonic
chr19	1223637	1226662	STK11	exonic
chr19	1227592	1228093	STK11	exonic
chr17	7579839	7579912	TP53	exonic
chr17	7579700	7579721	TP53	exonic
chr17	7579312	7579590	TP53	exonic
chr17	7578371	7578554	TP53	exonic
chr17	7578177	7578289	TP53	exonic
chr17	7577499	7577608	TP53	exonic
chr17	7565097	7565332	TP53	exonic
chr17	7577019	7577155	TP53	exonic
chr17	7576853	7576926	TP53	exonic
chr17	7569404	7569562	TP53	exonic
chr17	7578371	7578811	TP53	exonic
chr17	7576525	7576584	TP53	exonic
chr17	7573927	7574033	TP53	exonic
chr17	7571720	7573008	TP53	exonic
chr17	7576525	7576657	TP53	exonic
chr17	7590695	7590856	TP53	exonic
chr17	7579839	7579940	TP53	exonic
chr17	7590695	7590799	TP53	exonic
chr17	7571722	7573008	TP53	exonic
chr17	7590695	7590805	TP53	exonic
chr17	7579839	7579937	TP53	exonic
chr17	7571739	7573008	TP53	exonic
chr17	7576853	7576905	TP53	exonic
chr17	7572887	7573008	TP53	exonic
chr17	7590695	7590745	TP53	exonic
chr17	7577535	7577608	TP53	exonic
chr17	7578371	7578437	TP53	exonic
chr17	7577572	7577608	TP53	exonic
chr17	7579700	7579940	TP53	exonic
chr17	7577844	7578289	TP53	exonic
chr17	7580643	7580752	TP53	exonic
chr17	7578434	7578554	TP53	exonic
chr17	7578480	7578533	TP53	exonic
chr17	7580643	7580745	TP53	exonic
chr17	7578547	7578554	TP53	exonic
chr3	10182692	10183871	VHL	exonic
chr3	10188198	10188320	VHL	exonic
chr3	10191471	10193904	VHL	exonic
chr3	10183472	10183871	VHL	exonic
chr3	10191471	10193766	VHL	exonic
chr3	10184230	10184705	VHL	exonic
chr3	10191471	10191829	VHL	exonic
chr3	52440846	52440923	BAP1	exonic
chr19	13054566	13054616	CALR	exonic
chr11	64571988	64572016	MEN1	exonic
chr22	29885582	29885604	NEFH	exonic
chr5	1295077	1295099	TERT	exonic
chr1	27106838	27106859	ARID1A	exonic
chr20	31022416	31022437	ASXL1	exonic
chr1	27099329	27099347	ARID1A	exonic
chr11	118370038	118370056	KMT2A	exonic
chr9	139405113	139405130	NOTCH1	exonic
chr4	55141051	55141067	PDGFRA	exonic
chr7	55242463	55242479	EGFR	exonic
chr17	29685617	29685631	NF1	exonic
chr4	55141052	55141065	PDGFRA	exonic
chr4	55141053	55141066	PDGFRA	exonic
chr5	55260062	55260075	IL6ST	exonic;exonic
chr7	55242466	55242479	EGFR	exonic
chr5	55260057	55260067	IL6ST	exonic
chr5	55260062	55260072	IL6ST	exonic;exonic
chr10	89720759	89720767	PTEN	exonic
chr12	49426662	49426669	KMT2D	exonic
chr11	64573185	64573190	MEN1	exonic
chr11	64573242	64573247	MEN1	exonic
chr18	48591806	48591811	SMAD4	exonic
chr11	64577382	64577386	MEN1	exonic
chr3	142215372	142215376	ATR	intronic
chr4	55593602	55593606	KIT	exonic
chr4	55593603	55593607	KIT	exonic;exonic
chr4	55593604	55593608	KIT	exonic
chr9	139399398	139399402	NOTCH1	exonic
chr10	89690756	89690759	PTEN	intronic
chr10	89720805	89720807	PTEN	exonic
chr11	64577333	64577335	MEN1	exonic
chr18	48581250	48581252	SMAD4	exonic
chr19	1221265	1221267	STK11	exonic
chr3	52643783	52643785	PBRM1	exonic
chr1	16203145	16203146	SPEN	exonic
chr1	115256529	115256530	NRAS	exonic;exonic
chr1	247729208	247729209	GCSAML	intronic
chr11	64577227	64577228	MEN1	exonic
chr12	49442513	49442514	KMT2D	exonic
chr15	50782644	50782645	USP8	exonic
chr16	18937311	18937312	SMG1	exonic
chr18	121146	121147	ROCK1P1	ncRNA_exonic
chr18	48591887	48591888	SMAD4	exonic
chr19	38882865	38882866	SPRED3	exonic
chr2	202131394	202131395	CASP8	exonic
chr20	44470650	44470651	SNX21	UTR3
chr22	36689420	36689421	MYH9	exonic
chr22	36696949	36696950	MYH9	exonic
chr3	14219967	14219968	XPC	exonic
chr3	41266135	41266136	CTNNB1	exonic
chr3	41266137	41266138	CTNNB1	exonic;exonic
chr3	41266138	41266139	CTNNB1	exonic
chr4	661764	661765	PDE6B	exonic
chr4	55593668	55593669	KIT	exonic
chr4	88929175	88929176	PKD2	exonic
chr5	138725511	138725512	MZB1	exonic
chr6	42897359	42897360	CNPY3	exonic
chr7	140453126	140453127	BRAF	exonic
chr7	152012301	152012302	KMT2C	exonic
chr7	154760610	154760611	PAXIP1	exonic
chr9	35906349	35906350	HRCT1	exonic
chr9	139399410	139399411	NOTCH1	exonic
chrX	76778786	76778787	ATRX	exonic
chrX	76907783	76907784	ATRX	exonic
chrX	76931743	76931744	ATRX	exonic
chrX	106841058	106841059	FRMPD3	exonic
chrX	152087571	152087572	ZNF185	exonic
chr1	6257785	6257785	RPL22	exonic
chr1	7700464	7700464	CAMTA1	exonic
chr1	7700562	7700562	CAMTA1	exonic
chr1	7721851	7721851	CAMTA1	exonic
chr1	7723482	7723482	CAMTA1	exonic
chr1	7723490	7723490	CAMTA1	exonic
chr1	7723494	7723494	CAMTA1	exonic
chr1	7723778	7723778	CAMTA1	exonic
chr1	7724022	7724022	CAMTA1	exonic
chr1	7724029	7724029	CAMTA1	exonic
chr1	7724365	7724365	CAMTA1	exonic
chr1	7724458	7724458	CAMTA1	exonic
chr1	7724780	7724780	CAMTA1	exonic
chr1	7724894	7724894	CAMTA1	exonic
chr1	7731074	7731074	CAMTA1	exonic
chr1	7805007	7805007	CAMTA1	exonic
chr1	7806003	7806003	CAMTA1	exonic
chr1	7811329	7811329	CAMTA1	exonic
chr1	11174428	11174428	MTOR	exonic
chr1	11177077	11177077	MTOR	exonic
chr1	11177096	11177096	MTOR	exonic
chr1	11182121	11182121	MTOR	exonic
chr1	11184573	11184573	MTOR	exonic
chr1	11184574	11184574	MTOR	exonic
chr1	11187094	11187094	MTOR	exonic
chr1	11187758	11187758	MTOR	exonic
chr1	11188153	11188153	MTOR	exonic
chr1	11199623	11199623	MTOR	exonic
chr1	11217320	11217320	MTOR	exonic
chr1	11273503	11273503	MTOR	exonic
chr1	16199556	16199556	SPEN	exonic
chr1	16199603	16199603	SPEN	exonic
chr1	16242646	16242646	SPEN	exonic
chr1	16254758	16254758	SPEN	exonic
chr1	16255143	16255143	SPEN	exonic
chr1	16256707	16256707	SPEN	exonic
chr1	16256981	16256981	SPEN	exonic
chr1	16258161	16258161	SPEN	exonic
chr1	16258763	16258763	SPEN	exonic
chr1	16259910	16259910	SPEN	exonic
chr1	16260971	16260971	SPEN	exonic
chr1	16261229	16261229	SPEN	exonic
chr1	16262235	16262235	SPEN	exonic
chr1	16262466	16262466	SPEN	exonic
chr1	16262680	16262680	SPEN	exonic
chr1	16263664	16263664	SPEN	exonic
chr1	16263839	16263839	SPEN	exonic
chr1	16945227	16945227	CROCCP2	ncRNA_exonic
chr1	17083485	17083485	MST1L	UTR3
chr1	27023006	27023006	ARID1A	exonic
chr1	27023682	27023682	ARID1A	exonic
chr1	27023716	27023716	ARID1A	exonic
chr1	27023721	27023721	ARID1A	exonic
chr1	27056349	27056349	ARID1A	exonic
chr1	27059260	27059260	ARID1A	exonic
chr1	27087503	27087503	ARID1A	exonic
chr1	27099030	27099030	ARID1A	exonic
chr1	27100357	27100357	ARID1A	exonic
chr1	27100949	27100949	ARID1A	exonic
chr1	27105931	27105931	ARID1A	exonic
chr1	27105937	27105937	ARID1A	exonic
chr1	27106354	27106354	ARID1A	exonic
chr1	29041386	29041386	GMEB1	UTR3
chr1	31732679	31732679	SNRNP40	UTR3
chr1	42948563	42948563	PPCS	intergenic
chr1	46073323	46073323	NASP	exonic
chr1	46184898	46184898	IPP	exonic
chr1	66102029	66102029	LEPR	exonic
chr1	83912311	83912311	LINC01361	intergenic
chr1	104076467	104076467	RNPC3	exonic
chr1	113667283	113667283	LRIG2	UTR3
chr1	115256528	115256528	NRAS	exonic
chr1	115256529	115256529	NRAS	exonic;exonic
chr1	115256530	115256530	NRAS	exonic
chr1	115256531	115256531	NRAS	exonic
chr1	115258744	115258744	NRAS	exonic
chr1	115258745	115258745	NRAS	exonic
chr1	115258747	115258747	NRAS	exonic
chr1	115258748	115258748	NRAS	exonic
chr1	120458306	120458306	NOTCH2	exonic
chr1	120458347	120458347	NOTCH2	exonic
chr1	120458886	120458886	NOTCH2	exonic
chr1	120458965	120458965	NOTCH2	exonic
chr1	120461053	120461053	NOTCH2	exonic
chr1	120463021	120463021	NOTCH2	splicing
chr1	120465049	120465049	NOTCH2	exonic
chr1	120467982	120467982	NOTCH2	exonic
chr1	120468172	120468172	NOTCH2	exonic
chr1	120468185	120468185	NOTCH2	exonic
chr1	120493426	120493426	NOTCH2	exonic
chr1	120493427	120493427	NOTCH2	exonic
chr1	120506280	120506280	NOTCH2	exonic
chr1	120506320	120506320	NOTCH2	exonic
chr1	120506410	120506410	NOTCH2	exonic
chr1	120512307	120512307	NOTCH2	exonic
chr1	120612004	120612004	NOTCH2	exonic
chr1	120612013	120612013	NOTCH2	exonic
chr1	121138853	121138853	SRGAP2-AS1	ncRNA_intronic
chr1	149673265	149673265	LOC103091866	downstream
chr1	152086556	152086556	TCHH	exonic
chr1	152186614	152186614	HRNR	exonic
chr1	155785777	155785777	GON4L	intronic
chr1	159166613	159166613	CADM3-AS1	ncRNA_exonic
chr1	193091355	193091355	CDC73	exonic
chr1	193091400	193091400	CDC73	exonic
chr1	193091458	193091458	CDC73	exonic
chr1	193094272	193094272	CDC73	exonic
chr1	193094275	193094275	CDC73	exonic
chr1	196250003	196250003	KCNT2	exonic
chr1	196459055	196459055	KCNT2	exonic
chr1	202407190	202407190	PPP1R12B	exonic
chr1	221875157	221875157	DUSP10	UTR3
chr1	221875662	221875662	DUSP10	UTR3
chr1	226252135	226252135	H3F3A	exonic
chr1	226252155	226252155	H3F3A	exonic
chr1	226252162	226252162	H3F3A	exonic
chr1	227288919	227288919	CDC42BPA	exonic
chr1	227618722	227618722	CDC42BPA	intergenic
chr10	8111434	8111434	GATA3	splicing
chr10	8115875	8115875	GATA3	exonic
chr10	12289002	12289002	CDC123	intronic
chr10	38654432	38654432	HSD17B7P2	ncRNA_exonic
chr10	43609948	43609948	RET	exonic
chr10	43617416	43617416	RET	exonic
chr10	55568657	55568657	PCDH15	exonic
chr10	72179687	72179687	EIF4EBP2	exonic
chr10	75873970	75873970	VCL	exonic
chr10	89624227	89624227	PTEN	exonic
chr10	89624243	89624243	PTEN	exonic
chr10	89624266	89624266	PTEN	exonic
chr10	89624271	89624271	PTEN	exonic
chr10	89653812	89653812	PTEN	exonic
chr10	89653833	89653833	PTEN	exonic
chr10	89653865	89653865	PTEN	exonic
chr10	89685254	89685254	PTEN	intronic
chr10	89685263	89685263	PTEN	intronic
chr10	89685266	89685266	PTEN	intronic
chr10	89685269	89685269	PTEN	splicing
chr10	89685305	89685305	PTEN	exonic
chr10	89690843	89690843	PTEN	exonic
chr10	89692904	89692904	PTEN	exonic
chr10	89692905	89692905	PTEN	exonic
chr10	89692911	89692911	PTEN	exonic
chr10	89692946	89692946	PTEN	exonic
chr10	89692970	89692970	PTEN	exonic
chr10	89692980	89692980	PTEN	exonic
chr10	89692993	89692993	PTEN	exonic
chr10	89693007	89693007	PTEN	exonic
chr10	89711893	89711893	PTEN	exonic
chr10	89711939	89711939	PTEN	exonic
chr10	89711982	89711982	PTEN	exonic
chr10	89717640	89717640	PTEN	exonic
chr10	89717661	89717661	PTEN	exonic
chr10	89717663	89717663	PTEN	exonic
chr10	89717672	89717672	PTEN	exonic
chr10	89717675	89717675	PTEN	exonic
chr10	89717726	89717726	PTEN	exonic
chr10	89717730	89717730	PTEN	exonic
chr10	89717731	89717731	PTEN	exonic
chr10	89717735	89717735	PTEN	exonic
chr10	89720711	89720711	PTEN	exonic
chr10	89720787	89720787	PTEN	exonic
chr10	89720817	89720817	PTEN	exonic
chr10	89720818	89720818	PTEN	exonic
chr10	89725229	89725229	PTEN	exonic
chr10	103771512	103771512	C10orf76	exonic
chr10	114925634	114925634	TCF7L2	exonic
chr10	118236283	118236283	PNLIPRP3	exonic
chr10	123247516	123247516	FGFR2	exonic
chr10	123247549	123247549	FGFR2	exonic
chr10	123258034	123258034	FGFR2	exonic
chr10	123260379	123260379	FGFR2	exonic
[truncated: 1,270 more rows]
