# Supplementary material for: Transcriptomic but not genomic variability confers phenotype of breast cancer stem cells
Source: Cancer Commun (Lond). 2018 Sep 19;38:56. doi: 10.1186/s40880-018-0326-8 (PMC6146522; doi:10.1186/s40880-018-0326-8)
Supplement: Supplementary file 4 — Additional file 4: Table S4. Amplicon primers designed for the CHM panel. [file 40880_2018_326_MOESM4_ESM.xlsx]

## Sheet: Sheet1
Table S4.Amplicon Designing of CHM Panel
Chrom	Amplicon_Start	Amplicon_End	Primer_F (5'→3')	Primer_R (5'→3')
chr1	43803487	43803624	ATGGGCTAAGGCAGGCACA	TGATCTCCACCCTCTGTGCA
chr1	43803712	43803839	CCCTTCCACATAAACATGCCT	CAAGTGAGGTCCTCAAATGTTCG
chr1	43803759	43803894	CTGTTCCTTAGATGTCTCCTTGCT	GGCATACAGCAGCTGGTATGTC
chr1	43804181	43804317	CTGTGTAGGAGGGACCTCTTCT	GGAAAGAAGAGACGCACTTCCTC
chr1	43804266	43804405	CCCGATACGTGTGCCAGTTT	AGGATGGCTCTTACCTACACTGT
chr1	43804358	43804492	CGGACTCAGCGAGTCCTCTT	GTATCCGTGCTGAGCTGGAA
chr1	43804887	43805015	GCTGAGCCATAGACTGTGGTACT	CTCCCAGCTGATCTGAAGTTCC
chr1	43804958	43805089	CAGTATCATCAAGGCCATGGGT	GTGGAGTTCTTGGGATCTCTGG
chr1	43805033	43805171	CAGTGATTTCCTGAGGTACGAACT	GTCCAGAGCAGAGGCTGAGT
chr1	43805102	43805226	CATACAGCTGATTGCCACAGAAAC	AGGTCTGCTTTGGTCCATCTTG
chr1	43805601	43805740	ACCTAGATTGTGAAGCTGGGATTTTC	CGAGGGAGATCCCATCAGGTT
chr1	43805683	43805812	CAGCCTGGCAACTCCTACTG	CCTTTGTTGACTCACCTGCATCT
chr1	43806027	43806153	GCCCTGATGGGACTTACTTCTT	GGTAGAAGAAGCCTTGGGAGCTA
chr1	43806098	43806222	TGTTACCTGTCAATGGCAGCAA	CCCATGACACCAACCTCAATCAG
chr1	43812077	43812215	GCAGGCCTGATTCAATGACTCT	GCTGTCATTTCGTGACTTGAAGTG
chr1	43812145	43812274	AAGAGAAAACAAATCCAGGACTACAGAC	CCCAGGTAGCTGTGAACAGTAC
chr1	43812211	43812335	ACAGCATTATTCACATCCTTGTGGA	AACTATGTGGGAAGAATGAGGAAGAAAG
chr1	43812376	43812500	ACTCTGACCCTTCTGACCGAT	GATCTCCCTCCAGTGCAAGTTT
chr1	43812443	43812578	CCCTGCTGACATCCCTGTAGT	GTATCGGAGTTGATAACAGGTCTCTTG
chr1	43812555	43812688	GAGACCTGTTATCAACTCCGATACAC	CTTTCACTCCTGCTAACAGGCAT
chr1	43814458	43814592	CAGACGCTGGGCTATCGA	CGCGCAGCTGTAAACGGTA
chr1	43814905	43815032	GCCGAAGTCTGACCCTTTTTGT	ACCTGTAGTGTGCAGGAAACTG
chr1	43814953	43815080	CGCTCTGCATCTAGTGCTGG	TTCGGCTCCACCTGGTCCA
chr1	43817920	43818059	AGACCTGCACCGGGTCCTAG	GACCTTGAACAAGTTGTATTGTTGGG
chr1	43818139	43818275	TCCTCCCACAGGATCTGCTTTA	CAAAGGAGTCCTCTCTGAGGACT
chr1	43818226	43818364	AACCCAGCCTCCTTGAAATCC	ATGGGTGGGCACACAGACAG
chr1	43818305	43818437	CTACCGAAGATTGCAGCCTTCT	CTGCTGCCAATAGCTTAGTGGT
chr1	43818385	43818509	GTACCACCCACATTGCCAACCA	GGAAGTTCACAGAGAAGTCTCGAGA
chr1	115251073	115251204	CAATAACACCAGCACTCCTCCAA	TGATGATGGGACTCAGGGTTGTA
chr1	115251147	115251286	CTCACCTTGTTACATCACCACACA	TCCTTTTATAGGGTGTTGAAGATGCTTTTT
chr1	115251222	115251349	CATTCGGTACTGGCGTATTTCTCT	GCAAGAGAGCTTATAATTTGGATTGTGTC
chr1	115252119	115252250	TGGATCACATCTCTACCAGAGTTAATCA	CCACGAACTGGCCAAGAGTTAC
chr1	115252196	115252323	GGTCTTGGCTGAGGTTTCAATG	CGGATGATGTACCTATGGTGCTAGT
chr1	115252265	115252400	AACTGTCCTTGTTGGCAAATCAC	CCAGCCTAATCTTGTTTTTCTTATGTTCTG
chr1	115256387	115256519	ATCATCCTTTCAGAGAAAATAATGCTCCT	CAGTGCCATGAGAGACCAATACAT
chr1	115256462	115256588	GGCAAATACACAGAGGAAGCCTT	AAAACAAGTGGTTATAGATGGTGAAACCT
chr1	115256523	115256659	TCTTCTTGTCCAGCTGTATCCAGTAT	GGTTTTTAATAAAAATTGAACTTCCCTCCCT
chr1	115258598	115258737	TACAGAATATGGGTAAAGATGATCCGACA	GAAAAGCGCACTGACAATCCAG
chr1	115258677	115258811	GGTGGGATCATATTCATCTACAAAGTGG	TGGTTTCCAACAGGTTCTTGCT
chr2	29416008	29416147	CTGGTTTGTGAAGGAGCCATTG	TCATTACGAGGATACCATTCTGAAAAGC
chr2	29416096	29416221	CCCAGGCTGGTTCATGCTATTC	CCTTGTGGGAATGTCAATTACGG
chr2	29416212	29416350	TCCCACAAGGGAAGTGACGTA	CTGGAGGGAAGCTGTACTGTC
chr2	29416300	29416425	CGGAAGTCTCCCAGTTGCAA	TGGTTTACAGAGAAACCCACCAAAAA
chr2	29416368	29416506	CGTGTGGCTCCTTCTTTGCTA	TCCAACCCTCCTTCGGAGTT
chr2	29416483	29416607	GTGCAACTCCGAAGGAGGGT	CTGGCAAGGCTGCAAAGAAACC
chr2	29416551	29416689	CTCTAGGGACTCGAACAGAGATCT	CCTCCTCTCCTGGTCTCTCAAC
chr2	29416646	29416784	CGCTCCTCCTCCCGTTTTG	CGGATGTAATCAACACCGCTTT
chr2	29416731	29416863	CCTCTTCCACAAGTGGACCAT	TCATCTCTAAGGTATCTTCTAGATCCAACATTT
chr2	29419601	29419740	GAGTAAATGTTGACCAAAGGGAGAAAATG	GCTTCTTCTTTTAGATACCGGATAATGACT
chr2	29419671	29419796	CAAAGTTGGGCCTGTCTTCAG	GGGCTGGAAGAAAATATATTTTTCATCATT
chr2	29420359	29420484	AAGAAAAACTGCTTAGTAACTAGCAGAAGT	AAAAGCAACCAGGAAGTTCTGGA
chr2	29420383	29420522	AGAAGTGTTCCTAAAAGAGTCATACACAG	GGGAAATCTTTTCTCTTGGATATATGCCA
chr2	29430004	29430141	GCAGGGATACCTGGAGGATGAT	CAGGGCGAGCTACTATAGAAAGG
chr2	29430086	29430222	GCATCCACTTAACTGGCAGCAT	TGCCACTTTCTCAACTTTCCCA
chr2	29432552	29432691	GGTACCAGGAGATGATGTAAGGGA	CCAAGATTGGAGACTTCGGGAT
chr2	29432635	29432766	AGGCAGTCTTTACTCACCTGTAGA	AATGCATTTCCTTTCTTCCCAGAGA
chr2	29432709	29432833	GGACAGGTCAAGAGGCAGTTTC	TTCAGCTTGGAGATAAAATCCTAGTGATG
chr2	29436771	29436910	ATGTGAGCCCTTGAGATCTGC	ACGTGGCTCGGGACATTG
chr2	29436855	29436989	GATGAAGTGGTTTTCCTCCAAATACTG	TGACAAGCTCCTCGTCAGTG
chr2	29443502	29443641	ACTCTTGCTCCTTCCATCCTTG	GTTCATCCTGCTGGAGCTCAT
chr2	29443586	29443717	TCTCTCGGAGGAAGGACTTGAG	CCTCTCTGCTCTGCAGCAAATT
chr2	29443665	29443796	CCCAATGCAGCGAACAATGTTC	GCTGAAAATGTAACTTTGTATCCTGTTCCT
chr2	29445135	29445269	GATCTGTTAGAAACCTCTCCAGGTT	GCCTGAAGTGTGCTCTGAACAG
chr2	29445215	29445340	GATCAGGGCTTCCATGAGGAAA	CTCTGTAGGCTGCAGTTCTCAG
chr2	29445358	29445497	GGCTCAAGAGTGAGCCACTT	CCTCTTGTCTTCTCCTTTGCACA
chr2	29445364	29445503	AGAGTGAGCCACTTCTTACCTTCA	CTGTCTCCTCTTGTCTTCTCCTTTG
chr2	29446132	29446267	GAGTCTGCGGTGCTGTGATAA	CAAGACCTCCTCCATCAGTGA
chr2	29446213	29446350	GAGGGTGATGTTTTTCCGCG	CTGCAGAGCCCTGAGTACAAG
chr2	29446315	29446453	GCGGAGCTTGCTCAGCTT	GTGTAGTGCTTCAAGGGCCA
chr2	29448253	29448392	GTGGCACAGCCTGAGACACT	TCCTCTCTGTGGTGACCTCTG
chr2	29448325	29448450	ACCAATCATGATGCCGGAGAAAG	AGTGGGACCTGTCTTCCAGT
chr2	29449731	29449866	CATGGGCCAAATCTCAGGCTAT	ATGGACCCTGAAAGCCACAAGGT
chr2	29449823	29449955	CCGTGGTCACAGAAGCAGATG	CCTCCTTGTCACTAGTGATGGAAG
chr2	29449885	29450020	ACAGTGACTGCAGTTTAGATAATGCTTAAT	ACCACCTGGAGACATAGTACTGAG
chr2	29450394	29450533	GGACTGACCTAAGCAAGTTTGTTCT	AATGCAGCCTCAAACAATGACC
chr2	29450467	29450604	CCAGTGGACTGATGAAGGAAACC	GTGTGTGTGTGTTAAGATTTTGGCA
chr2	29451705	29451844	ACTAAGCAGGGAGGGAGTGA	CCAGGCCATGAAGAAGTGGG
chr2	29451753	29451891	TATATCCTCCGCCTCCTCCAC	GCCGGAAAATCTTTGCAGGA
chr2	29451890	29452015	GCCCAGAGCAAGGAAGTGTTA	GTCCTGCATCCTGCTTCTCT
chr2	29455080	29455219	ACTAAGATGCCCTCAGGCATG	GGAGAATAACTCCTCGGTTCTAGGG
chr2	29455180	29455319	GGAATTGCCGTTTAGCCCTAG	GTCAGATGAAGGATGGAGTGCC
chr2	29455229	29455353	GGGTGGAACGTGTCTGTCTTG	AGCTCGGTTTCTCAATGTCTGAAT
chr2	29456391	29456516	GCACAGGAACCTGGTGGAAATC	TAGAAGAAGAAATCCGTGTGAACAGAAG
chr2	29456419	29456543	CACACACCATACCTTAAATACGTAGGT	AAGTCTGCATTGGAGAGAACAATGT
chr2	29462460	29462599	GGAGGGTGTTGAGTGTTGGT	GATGACATGCTGTACATCCTGGTT
chr2	29462530	29462664	TGCTCTGGGCACTTACACTG	GCGGGAAGAACACCATGATG
chr2	29462597	29462722	ATCCTTCTCCAGGTTGAAGATGC	AGCCAACGTTCTTTGTCCCAT
chr2	29473852	29473986	TCTGTTGCCTTTGAACCTTGACA	CCACCGACACCTACAGGTG
chr2	29473954	29474079	CCCTCTTCCATACGCACCTG	CACAGTGCAACAACGCCTAC
chr2	29474036	29474160	CTCCACGCTCAGGTTGGAG	GTGACTGCCTCTCCTCTTGTG
chr2	29497927	29498066	GAAGTTACTGTGCTCACATTTGTGAG	ATACAGCACCCAAATCAAGAAACCT
chr2	29498009	29498143	GGTTTCAGCTCCTTGTTTGGGT	CTGAAATCAACCCTCACCTAACTCAG
chr2	29498173	29498310	TGGGAGAGACAGTCAGGCTT	GCTTTTGACAATATCTCCATCAGCCT
chr2	29498252	29498391	GTCAGAGTGAACTCACTGGTGA	CTCACACACATTCCTCTTGATGTG
chr2	29519644	29519783	CATCTGCATGTGTGTCTTGGGTA	GGTGTTGCCTCTCCTCGAT
chr2	29519737	29519872	AGATGCATAGAGCCTACCTGTCA	GTGCTAGTGGAGAACAAAACCG
chr2	29519794	29519920	ACAGGCTCAAGCCTTCATAGG	CGAATGTCCTGGCTCATTCGT
chr2	29519865	29519998	ACTAGCACCAAGGACACGTTTC	ACTTCAGTGGAGAATTCCAGAAAGG
chr2	29541125	29541264	AGGTGGGAGGAGAAATTAGAGAACT	CTCTATTGCTCAGTACCACTGATGTC
chr2	29541169	29541300	CCTCACATGGAGAGCTCTTGATC	CGTGCTTGTGATTCTTTTCCTCTCT
chr2	29543562	29543699	TGTCTATGTGGGCATGAAGATGG	CTGGACCCAAGGCACACTGT
chr2	29543611	29543735	TAGTACCTTGGTGGTCCTGGAA	GGGTTTTTACTGCAACTTTGAAGATGG
chr2	29551129	29551268	CATGCTCTCATGCCTGGGAT	CTGTGACTTCCACCAGGACT
chr2	29551221	29551360	ATCTGGCTCTCATCTTCTCCCT	GTGTGCTCTCCAGGAACATCC
chr2	29551290	29551427	GTCCCATTCCAACAAGTGAAGGA	CCATGGGACCAACCCATCA
chr2	29606543	29606678	GACACATCTAACACAATAGGCTACCA	GAGTGGCCCTGGAATACATCTC
chr2	29606619	29606755	CAAAGAAGTCCACTGCAGACAAG	CTTTTCTCCTCTGTTTTCCAATGCA
chr2	29754742	29754869	CTGGTATAAAATCAATTTTGGACATGGAGA	CAGCCCTCTGGAAGGTACATTG
chr2	29754813	29754939	CTCTCTTGCAGCCTCGTTGT	CATCCTGAGTCCGTGGATGA
chr2	29754918	29755043	CCTCATCCACGGACTCAGGAT	AGAGCTACTGCTGGTCTTACCT
chr2	29917611	29917745	GTAAACAGAGCAGAACAGGAGTGA	GGGCAGAGCGTTCTAAGGAG
chr2	29917702	29917826	AGCCTCTCCCTTACCTCTGG	ATGACCTCAGGAACCAGAGCT
chr2	29917750	29917880	CCCATCCAGCAAGTCCATCTG	GTCTGGAGTGCAGCTTTGACT
chr2	29940382	29940521	ACAGAGTCCTTATTATGAGATAGTGACAGT	CTCCTGATTATTTTACATGGAATCTCACCT
chr2	29940463	29940602	CAGGAAAGGGAAGGAGTCTTTCA	AAGCACATGGATCAGTGTTTTCTTTATTTT
chr2	30142748	30142887	AGCAGAGCTGAGGTTTTAGAAAGTG	CCGCCTTCTCTTCCAGATCT
chr2	30142851	30142975	CTGCTCACCAGTCCCGAA	GACTGAGGATCCGCCTGATG
chr2	30142949	30143088	TCTCGGGCATCAGGCGGAT	CGAGGAGGCGATCTTGGA
chr2	30143243	30143378	AGTCCAGAGCTAGCGAGCCG	CAGAGGAAGAGTCTGGCAGTTG
chr2	30143474	30143608	CTGCCGTGGAAAGCAGCAG	TGTTCAGAGCCTCTTCCCATCT
chr2	209101765	209101900	ACCAAAAGACAATTATCCTTCTTAGCTCA	CCGTTAGTGTGCAACGTTCTGA
chr2	209101840	209101969	TCTCCAAGTTTATCCATGAACTCAAATGT	ATTTCTAGGACTTTACCACTACCTGCTA
chr2	209103756	209103895	GTTAATTTGACCATAGAAACTAGGGCATCT	CTTGCCTTCTTTGCAAATGCTTT
chr2	209103838	209103967	AGCCAGCCTCAATTGTCTCAATAG	CCTCTTTTAGCTTCCATTTTTGCCTG
chr2	209103896	209104023	CTCTTTATTGTTATCAAGCTTTGCTCTGT	TGAGACATTTGGAAACCTCTATAACTAGGA
chr2	209104552	209104691	TCTCTGGTGAGAAATCAATGTAAACACC	TTTGTCCAGATGGCAAGACAGTAG
chr2	209104614	209104739	CTTTCTGGTACATGCGGTAGTGA	CACTACTTACAGGGTATGGCTCTCT
chr2	209106605	209106743	GGAGGTTTAACATTCCAAGATTTTACAACA	CGTGCAGTCGGACTCTGT
chr2	209106701	209106827	AGGCTCCACCTCTGTACCTT	GCATAGGCTCATCGACGACAT
chr2	209106815	209106939	GATGAGCCTATGCTCATACCAGATC	ACAAGCAGATGATATCCCTAACAAAATCAA
chr2	209108084	209108223	CATACTCTATATGCAAATGTCAGCTTACTTGA	TGAGCACCAAAAACACTATTCTGAAGAAATA
chr2	209108149	209108278	ACTTGTCATATATCTCCTGAAAGATGTCTTTAA	GATTTTGCACACAGTTCCTTCCAAAT
chr2	209108220	209108354	CTCAGATACAAAGGCCAACCCT	TCCTCTCACTGGCTTCTCCTC
chr2	209110012	209110151	AAAAAGAAGCTTATGCTACAGTCATACA	CAGTACAGAGCAACTGATTTTGTTGTTC
chr2	209110082	209110209	CGTCACTTGGTGTGTAGGTTATCTCTA	CTCCTTACAATTCCTGCTAGGGTATTTTT
chr2	209113010	209113149	AGAATAAAACACATACAAGTTGGAAATTTCTGG	CTTGTGAGTGGATGGGTAAAACCT
chr2	209113099	209113223	CCCATAAGCATGACGACCTATGA	CAAATGGCACCATACGAAATATTCTGG
chr2	209113156	209113280	GATATTTTTGCAGATAATGGCTTCTCTGAA	TCACTCCTGATGAGAAGAGGGTT
chr2	209113260	209113385	CCCTCTTCTCATCAGGAGTGATAGTG	GCTATGATTTAGGCATAGAGAATCGTGATG
chr2	209113299	209113431	CAACATTATGCTTCTTTATAGCTTCTGCA	CTATCCATTTGTCTGAAAAACTTTGCTTCT
chr2	209116100	209116226	GCCCAGCCAGATTATCCTTTCTG	AAATGACACGAATCATTTGGGAATTGATT
chr2	209116159	209116295	TAGATCCAATTCCACGTAGGGAAAAATG	TTAGGTTTATTGAAGTCAAAATGTCCAAAAA
chr2	209116222	209116346	CATTTCATCTCCTTGCATCTCTACCA	ATTTCACTTTATAATGAAATAAATGACAAGGCA
chr2	212248292	212248420	GGAAATTGGAGCAGGTGTGTCT	GAATACCTCTCTGAGTTCTCCCTGAA
chr2	212248354	212248492	TCCGGTGTCTGTAAGGTGGA	CTGCAGGAGTACAGCACAAAATATTTTTAT
chr2	212248417	212248554	ATTCAGGATTCTCTGCCACAATAGG	ACAACCCTGACTACTGGAACCA
chr2	212248544	212248679	GTCAGGGTTGTCAAACGCTTTC	CAAGGCCGAGGATGAGTATGTG
chr2	212248625	212248763	GTTGGCAAAGGTGTTGAGGTAC	GAACCCTTTTGTTTCTCGGAGAAAAA
chr2	212248700	212248830	GTGATATTCGGGATTATCCAATGCTTG	TTTTCCAGAAACTAGAGGTTAGCTGATATTTTT
chr2	212251488	212251627	CAGCTATCTGGCAATTTCTATTCTGTACT	GCTGGATGAGGAAGGTTACATGA
chr2	212251568	212251707	CAGTTCATACCTTGTTTGGGTTTGTC	CATGTCCAAGAGGACAGTAGCA
chr2	212251685	212251809	GTGCTACTGTCCTCTTGGACATG	CCAACTAGCACAATTCCAGAAGCT
chr2	212251734	212251858	CATTACAGCAGGAGTCATCAAAAATCTC	AGATGGAGGTTTTGCTGCTGAA
chr2	212252608	212252747	GGAAACATGGTAAGCAAAGACCG	ATCCATCATTCCATTTTTCTTTCCTATTAGAG
chr2	212285153	212285292	AATTATTTCTTACCCTATTCGAGTCAATTCTT	CTTTCAGAATCTCTTGGATGAAGAGGAT
chr2	212285231	212285370	CCAAGTACTCCTCAGCATCCATC	CATATTTGTGTCTGATGGGCAATCTTTC
chr2	212286684	212286815	GAGTTTGCCATTGGCCTAGTCT	GCTGACAGTAGACCTAAATTTAAGGAACTG
chr2	212286755	212286882	GGTCTCGAGCCATCCTTGAA	CAACTCCTTTCTAGTTACGAATATAGTGACATT
chr2	212288806	212288945	TGTACAGATTGAGTAATCTCTGCTATTACT	AGAAAGGAGAACGTTTGCCTCA
chr2	212288887	212289013	CATGACCATGTAAACGTCAATAGTGC	GGAACTGATGACCTTTGGAGGAAAA
chr2	212288956	212289087	AGGGATTTCTCGCGTTGGAATT	TGCTGGTTTGTTCAACATATGTTGTTAAT
chr2	212293086	212293220	TGTATTTTTGCTTTACAAGCTTTAATTCGCA	ACTTCTCTATAGATGCCAATTAAATGGATGG
chr2	212293153	212293292	TGATGGGTGAATTTCCTGTAATGTATACAC	GCCCAAAGACTCACATTTAGGAAATACATA
chr2	212295629	212295755	ACTATATTTTCAAGCAAGATTGCTCTCAAA	CTCCAAACCATGTGAAAATCACAGATTTT
chr2	212295688	212295812	GTACTCTTTTTCATCTCCTTCCAAGAGT	TGGAAGAAAGACGACTCGTTCATC
chr2	212426551	212426676	TTCAATATGAAAACTGTTCCAGGTTAGGAA	TAACATTGGATCACAACTGCTGCTTAA
chr2	212426614	212426740	TGACAGGCACTTACCTTAGCTATCT	TCCAGCTGGTTACTCAACTTATGC
chr2	212426684	212426814	GCTCGTGGACATACTCCAACAG	GGAAGCTCTGATCATGGCAAGT
chr2	212426770	212426894	CGGACTAGGTGTGGATGATCCA	AGCACCATTAGTACAATCCAAGTAACTC
chr2	212483869	212484007	GAAAAATGTGATTGCCTGGGTGT	CCCAAAGGGTATTTGGGTACC
chr2	212483975	212484114	GTTTCTCCTTCAGGTACCCAAATACC	AGGTGCTAAATAAACATTTGTTGATTGAATGTT
chr2	212488558	212488696	GGTTGTCTAAAGTAATAACTCCATTGGCT	TGAAGAGGGTAAAAGTCCTTGGC
chr2	212488636	212488760	TTTTTACTTACTTTATAAACCGTTCCAAAAGC	CCATTAACTCCCAGTGGCACA
chr2	212488700	212488824	CAGTTTCTTTCAAAATACGAAGTTGAGCT	GAGAGAGGACTGACTATCGGACT
chr2	212495124	212495251	TCTAAACCTTCTAAACCTGATGAAAATCCC	CTGTTTATGTTAGAAGGAAGAGCATCAAAA
chr2	212495184	212495312	CACCTCTGTTTCCAAGAATCTTCTCAA	CTGATTGCAGCTGGAGTAATTGG
chr2	212495257	212495381	GTCAGACCCACAATGACCAGAA	TCTTCCTCTGTCTTCTCTCTCTTCATAC
chr2	212522448	212522587	AGCGACAAAATGGAAACATGGTAGA	AGAATGATGTTTTCTGTTCTGTAATTGCC
chr2	212529994	212530120	GATACATGTGGATAACACATACCAGGT	CAAACAGTTTCATTTTCAAGTATGCTGATC
chr2	212530030	212530158	GCCAGCAAGAATGCTTACCCTT	AAACTGTGTGGAAAAATGTCCAGATG
chr2	212530155	212530293	GTTTGGGCCATCTTTAAAATGAGAGC	CTGAAGTCTCAGTAACTAAACCACATGAAT
chr2	212537844	212537969	ATGATACTAAATAAGCCAACACACCACA	TTTGAGAATGGCTCCATCTGTGT
chr2	212537910	212538035	GCCATCTTCCATCTTCTCACACT	TTAAGTTGACGCTTGTTTGCTTACAC
chr2	212543712	212543850	AAAAATCAGAACTAATCAGTCCTTCAAAGC	CCAGACCAATGTCTGTCGTGT
chr2	212543779	212543903	ATCATAGAGGTTACAAGACTCTATGCAGAT	AAGGAATGGTGTGCAACCATCT
chr2	212566622	212566759	TGTTTGGTCCAAAGAAGAATGGGA	GACAACACTCTTCAGCACAATCAAC
chr2	212566702	212566826	AGCTTTTCTGTTGTCCCGGATT	AAATCAGCGCAGGAAACATCTATATTACT
chr2	212566827	212566956	CCTTCAGGGACTGGAACTGTAGA	GTGACAGCCTTATTTTACTCCGGAAT
chr2	212568798	212568937	GAGCCCTGCAGCTTTAAACATATC	TCTACTCTTCACTTGTAGGTTTCCTGA
chr2	212568886	212569016	ATGTTTGGTGGCCATGACTGTA	CCAACTTTCAACACATTTTCACCATATTTC
chr2	212570011	212570145	CATAGCGCAACAGTTGCAGTTT	TTTGGCTACATCTCTTCTTGATTTTCTAGG
chr2	212576679	212576817	TTCAGCTTCCAGAGGAATCAAATAAACA	AGATCAATGGGAATTTGATCTTTCTAGTCA
chr2	212576751	212576883	CTTGCACAAAAATTTAATACTGACCCATGA	CAGGATCATTGATGTCAGCTCAGA
chr2	212576816	212576954	CTTGGTACAGTTTATGAATTTGTCAATGTTACT	ATTGGCCAAAAATAAGTTTCTCAATCCC
chr2	212578209	212578333	ACCTTGTTATATAGGCCCAGTTCTAACT	CCCTAGTTCCAAGATGGAAGTAGAAGAA
chr2	212578250	212578375	TACCACTCACCTTTTGGGCAAAT	AGATAACTTTGTGGTAGATTCCAGTTCTTG
chr2	212587094	212587233	GGTTATTCTTATTCTGTTACTTACGTGGACA	AGCATGTGTTACTCAGTGTCCC
chr2	212587165	212587292	AAATTGTGCTCCAGTTGAAAGGTG	TTGTAAATGAAAGTAATATTTGCTGTGTTGCA
chr2	212589739	212589878	CCTGAATCAAATAGGGAAGGAAAGGA	TACGGACCTTACGTCAGTGACT
chr2	212589806	212589938	AGTCTGTGTCCTTAGGTCCTGA	CTATCTCTGTCTTCTGCAGTGACAAG
chr2	212589880	212590012	CATCTGCCGTCACATTGTTCTG	AAGACAGGGTGAGAAATTGTCACTC
chr2	212615286	212615425	CCAGAGGCATGAAATGGACCAA	ACGTTGCCATAAGTCCTGTACTG
chr2	212615363	212615488	CAAGTCTGGCAATGATTTTCTGTGG	TAGTCAAGGAGTGAAAGATTATAACGTGC
chr2	212652680	212652818	TAAGCATAACTCATTCATCGCCACAT	GGCAAGATATTGTTCGGAACCCAT
chr2	212652757	212652881	ACTACCATTTGTTGACACAAGAGTCAA	TCCTAAATGGTGGAGTCTATGTAGACC
chr2	212652817	212652943	CCAATGAATGGTGTCTGCATAACAAAG	TTACCTTTTCATCAACAAGCAGTTTGAC
chr2	212812062	212812197	CCTCAATGTAACAAATATGACAGTAACCCT	GGAAACTTTGGACTTCAAGAACTTGG
chr2	212812132	212812256	GCCATTTTGGATATATTCCTTACCTGTCA	GGACAAAACTTTATGAGGATCGATATGC
chr2	212812248	212812373	GTTTTGTCCCACGAATAATGCGTAAA	TATAACACAGGCAACTGTTTGTGTCTT
chr2	212989431	212989569	CGCCACTGTCCATTCACAAAGA	GCCTTGCGCAAGTACTATGAAAA
chr2	212989514	212989649	GTTATCTCCAGGTTGCCCATGA	TGTATCTTCTTGTCTTTGCAGTGTGT
chr2	212989587	212989721	GGTCAGAGAGAGAGCTCAGTTTATTC	GCTTGTGGAATAGAGAGTTTTGAGAAAGAT
chr2	213403159	213403283	CAGAAGGAACCCACCTGACTG	GTCAGCACGGGATCTGAGAC
chr3	10183744	10183876	CTCCCAGGTCATCTTCTGCAAT	CGTACCTCGGTAGCTGTGGAT
chr3	10183787	10183926	CCCGTATGGCTCAACTTCGA	GCTTCAGACCGTGCTATCGT
chr3	10188160	10188293	CGGTGTGGCTCTTTAACAACCT	GCTGTCCGTCAACATTGAGAGATG
chr3	10188236	10188371	GGGCTTCTGGTTAACCAAACTGA	CCTGTACTTACCACAACAACCTTATCTTTT
chr3	10191399	10191537	GCAAAGCCTCTTGTTCGTTCCT	CTCCTGTAATTCTCAGGCTTGACTAG
chr3	10191466	10191602	TCCAGTGTATACTCTGAAAGAGCGAT	CCAGGTCTTTCTGCACATTTGG
chr3	10191548	10191684	GTCAGGTCGCTCTACGAAGATC	CTGAGATGAAACAGTGTAAGTTTCAACAG
chr3	37034962	37035095	CACGAGGCACTGAGGTGATT	GATGCGGTTCACCACTGTCT
chr3	37035031	37035155	GCGCCAAAATGTCGTTCGT	CCAGTTCTCAATCATCTCTTTGATAGCATT
chr3	37038022	37038158	GAGTTTGTTATCATTGCTTGGCTCAT	GCCTCCCTCTTTAACAATCACTTGAATA
chr3	37038094	37038233	CTGTTTGATTTGCCAGTTTAGATGCA	ACAAACATCCTGCTACTTTGAGGTTTTA
chr3	37042379	37042513	GGGAATTCAAAGAGATTTGGAAAAATGAGT	GCTAAATCCTCAAAGGACTGCAGTT
chr3	37042455	37042594	CTGGATATTGTATGTGAAAGGTTCACTACT	AATGTCATCACAGGAGGATATTTTACACAT
chr3	37045841	37045968	GGTGACCCAGCAGTGAGTTTTT	TACCTGTATGCACACTTTCCATCAG
chr3	37045905	37046039	TAAGCCATGTGGCTCATGTTACTATTAC	GGATTACTCTGAGACCTAGGCAAAAA
chr3	37048464	37048588	GTTATATTTTCTCATTAGAGCAAGTTACTCAGA	TTCAACAATTTACTCTCCCATGTACCATT
chr3	37050216	37050351	ATCTTAAGACCTCGCTTTTGCCA	TTTAAAGCTTTTCTCCTCGTGGCTAT
chr3	37050297	37050425	CTGTTCAGGTGGAGGACCTTTT	GAGACCCACTCCCAGATTTTGG
chr3	37053200	37053339	CCTTTGTTTAGATTACTCAACTCCACTAATTT	AACTAATGCCTGCATTGTGTACTGA
chr3	37053291	37053430	CTTTTGTTTTTCTTTTCCAGGTATTCAGTACA	CTCCACCAGCAAACTATTAAAAATCCC
chr3	37053453	37053592	TCAGCCATGAGACAATAAATCCTTGT	ACCGACTAACAGCATTTCCAAAGA
chr3	37053529	37053664	ACACTACCCAATGCCTCAACC	CCAAAATAATGTGATGGAATGATAAACCAAGAT
chr3	37055871	37055999	AATGTTTGAGTTTTGAGTATTTTCAAAAGCTTC	AGTAGTTTGCATTGGATATGTAACCATTCAT
chr3	37055928	37056067	TGATAGAAATTGGATGTGAGGATAAAACCC	GTGGATTTCCCATGTGGTTCTTTTT
chr3	37058916	37059055	TCATGACTTTGTGTGAATGTACACCT	ATAGGCTGCATACACTGTTTCTATGG
chr3	37058989	37059119	TTGTTTAGATCGTCTGGTAGAATCAACTTC	CTTGGTTGAGGAGTTTGGTGCTA
chr3	37061730	37061869	TACACCATATGTGGGCTTTTTCTCC	TGCAGGAAGTGAACTTCATGCTT
chr3	37061815	37061948	CCCAGAATGTGGATGTTAATGTGC	GAAGTACATCCTGGAGGAATTGGAG
chr3	37061862	37061987	TTCCTGCACGAGGAGAGCAT	CCAGAGAAGTAGCTGGATGAGAAG
chr3	37067010	37067149	TTCTTTCTTAGTACTGCTCCATTTGGG	CAGCAAGTCCTGGTAGCAAAG
chr3	37067116	37067242	TTTTTAATACAGACTTTGCTACCAGGAC	GAACCATCTGGTGGGCATAGAC
chr3	37067163	37067287	GATGGTTAAATCCACAACAAGTCTGAC	GAGGCTGCAGAAATGCATCAAG
chr3	37067260	37067397	CAGAAGCTTGATGCATTTCTGCA	GGCTGGGAGTTCAAGCATCTC
chr3	37067357	37067481	GGGCTAGGCAGCAAGATGAG	AGGTCCTCTCTTCTCTGACATTTCT
chr3	37067411	37067539	CTGCCAAAAATCAGAGCTTGGA	GAATAAAGGAGGTAGGCTGTACTTTTCC
chr3	37070196	37070334	CCAAAATGCAACCCACAAAATTTGG	ATTTCCTTTCGGGAATCATCTTCCA
chr3	37070274	37070413	GAAAGAGACATCGGGAAGATTCTGA	CTGCTCATTAATTTCTTCCTGGAGACT
chr3	37070353	37070486	CCGGAGAAGGATCATTAACCTCA	CATTTCCAAAACCTTGGCAGTTGA
chr3	37081621	37081756	GGGTTGGTAGGATTCTATTACTTACCT	CTTGGTTTGATGCTGTGCCAA
chr3	37081684	37081812	GGAGATGTTGCATAACCACTCCTT	GCTTGTTCACACACTCAGCTGA
chr3	37083682	37083816	TCCCATTTTGTCCCAACTGGTT	CCTGAGAACACCAAAATTGGCAAA
chr3	37083752	37083882	TTTTCAGTGAAGAACTGTTCTACCAGATAC	AGCTACTATTTTCAGAAACGATCAGTTGAA
chr3	37088953	37089092	GGCTTCATTTGGATGCTCCGTTA	TCTTTGGGACCATCTTCCTCTGT
chr3	37089035	37089159	CCATGCTTGCCTTAGATAGTCCA	AGAGAAATAGTCTGCAAGCATCTCAG
chr3	37089095	37089229	GACTTGCTGAATACATTGTTGAGTTTCT	CGGCTGGAAATTTTATTTGAAGAATACAAC
chr3	37089972	37090111	TATTTCTTGTTCCCTTGTCCTTTTTCCT	TGATCACTGACCTCAGTGGCTA
chr3	37090057	37090182	CTTTGGAGGGACTGCCTATCTT	CAGATCAAAGGGTGGTCATTTGC
chr3	37090311	37090440	GCTTTAAGTAGTCTGTGATCTCCGTT	CTTTACTGAGGCTTTCAAAACATTCCTTTT
chr3	37090372	37090496	GGTATTGAATTTCTTTGGACCAGGTGAA	GAGGGTCGACTCCTCAGATATGTA
chr3	37090434	37090559	AGTAAAGAATGCGCTATGTTCTATTCCA	GTATGAGGTCCTGTCCTAGTCCT
chr3	37091916	37092053	GGACACCAGTGTATGTTGGGAT	TGTGAGCGCAAGGCTTTATAGA
chr3	37091999	37092126	CAAACTCCTGGAAGTGGACTGT	TTTGTATAGATCAGGCAGGTTAGCAAG
chr3	37092061	37092190	CCTCCTAAACATTTCACAGAAGATGGAA	ATACAGAGAAAGAAGAACACATCCCACAGT
chr3	41265510	41265636	AGGGTATTTGAAGTATACCATACAACTGTT	AGACTGGCTTAATGGCAACGAA
chr3	41265975	41266104	CATTTCCAATCTACTAATGCTAATACTGTTTCG	CCAGAGTCCAGGTAAGACTGTTG
chr3	41266049	41266183	CCAGACAGAAAAGCGGCTGTTA	GGAGGTATCCACATCCTCTTCCT
chr3	41266127	41266251	ACAGCTCCTTCTCTGAGTGGTAA	CTCTTACCAGCTACTTGTTCTTGAGTG
chr3	41266189	41266313	CCTGTATGAGTGGGAACAGGGAT	ACACTAACTTTTTAGTTCTCAAAACTGCAT
chr3	41266409	41266546	ACTGTGGATAGTGAGTGTTGAATTAACC	CAAACTGTGTAGATGGGATCTGCAT
chr3	41266489	41266616	GCTGCTATGTTCCCTGAGACAT	TTTACAACTGCATGTTTCAGCATCTG
chr3	41266556	41266690	ATCCCACTAATGTCCAGCGTTT	CGTCATTTAGCAGTTTTGTCAGTTCAG
chr3	41266627	41266751	TATCAAGATGATGCAGAACTTGCCA	CCTTGAGCATTTACTTCAAAGCAGACTA
chr3	41266751	41266885	GGGAGTAGTTTCAGAATGTCTACCCA	GTCTGGAAGCTTCCTTTTTAGAAAGC
chr3	41266826	41266961	TGGTGGTTAATAAGGCTGCAGTT	GCTGTTTCTACATCATTTGTATTCTGCAT
chr3	41266899	41267035	TTCTCCTCAGATGGTGTCTGCTA	CTCCAGACTTAAAGATGGCCAGTAAG
chr3	41266976	41267100	GGACCTTGCATAACCTTTCCCAT	ACTTTTTAGCTTCAAGCATTCTGACATG
chr3	41267061	41267200	TGGGTAAGAAAACATGTCAGAATGCT	GGTTGTGGAGAGTTGTAATGGCATA
chr3	41267143	41267277	CTTCCCAGTTCACCAGTGGATT	GTTGAGCAAGGCAACCATTTTCT
chr3	41267221	41267350	GCTAAAATGGCAGTGCGTTTAGC	TGCTTTCTTGGTTGCCATAAGCTAA
chr3	41267285	41267409	ATGTTAAATTCTTGGCTATTACGACAGACT	ATGACACTGGAGGTGTCCAATG
chr3	41268635	41268774	GGCTCTTCTCAGACATGTGATCA	ACAGTAGTTTTTCGTAAGTATAGGTCCTCA
chr3	41268690	41268820	TCTTTCTAGCTCATCATACTGGCTAGT	TTACTAGAGCAGACAGATAGCACCTT
chr3	41274747	41274886	ACCTCCTAAGGCTAGAACAGATATTTAGG	TGAACAAGACGTTGACTTGGATCTG
chr3	41274827	41274963	TCTAGGTGGAATGCAAGCTTTAGG	CCATGGCACCAGTTTACTCAGAA
chr3	41274981	41275120	GTATGTGCTTGTACTGACCATCTGT	CAAGTGAGGTTAGAAAGAATTCCAGCT
chr3	41275054	41275185	AGCTTCTGGGTTCAGATGATATAAATGTG	CAGTACGCACAAGAGCCTCTAT
chr3	41275131	41275255	AAGAACAAGATGATGGTCTGCCAA	CGGCTGGTCAGATGACGAAG
chr3	41275198	41275335	GTGACAGGGAAGACATCACTGAG	GTGGGTGTAAGAGCTTAACCACAA
chr3	41275279	41275407	AGAATGCAGTTCGCCTTCACTA	CTTCATTTTCAATTCTGCAACAAAGGTAAA
chr3	41275542	41275667	GATACCAATAGATTTAGTGTGGTGGGAAT	GGACAAAGGGCAAGATTTCGAATC
chr3	41275608	41275746	AGTTCTTCCTTCTGTTTTTCAGGCT	GGTATCCTGATGTGCACGAACA
chr3	41275696	41275827	GGTGCCATTCCACGACTAGTTC	CTTTTAGATAGCCAGGTATCACTGTAAGAA
chr3	41277156	41277281	TGTTCCTCAAACTTTACAGAGGAGAATG	CATCCCGAGCTAGGATGTGAAG
chr3	41277224	41277361	CGCATGGAAGAAATAGTTGAAGGTT	ACCTAGAACACTTCACTTAAAACATACCTG
chr3	41277299	41277434	ATCAGAGGACTAAATACCATTCCATTGTTT	GTAACCCTATTATGGTCCCTAATTTTCTGA
chr3	41277741	41277877	CCTCTTGCACTCTGAATTGGGA	GCTACTCTTTGGATGTTTTCAATGGG
chr3	41277811	41277943	ATTAGGTTTTGTTTGTGTTTTCTCCTTAGC	GCTCCCTCAGCTTCAATAGCTT
chr3	41277888	41278022	CTCTGTGAACTTGCTCAGGACAA	TCTGCTAAAGGCTTTGGTTCCTTTTTA
chr3	41278017	41278156	AGCAGATGTGTACATTGAAGTCTCAG	GCTCAACTGAAAGCCGTTTCTTG
chr3	41278100	41278238	TGTTCCGAATGTCTGAGGACAAG	GGAAACTACCAGATAAATAACTGCTCACAT
chr3	41279470	41279606	CTTTCTATTCTTCCTTGCTTTGTGCA	GCTTGATCTGGAGTTAATCGAGAAATATGA
chr3	41280524	41280663	CTTTGGATGCCCTAACCTCAGT	GGCCATATCCACCAGAGTGAAAAG
chr3	41280605	41280743	TGACACCCTGACTCTTCTAGATCC	CCCATCAACTGGATAGTCAGCA
chr3	41280684	41280812	CCCATGATGGAACATGAGATGG	GGCCAGCTGATTGCTGTCA
chr3	178916520	178916646	TTTCCTTCTTTGATTTAGGTTTCTGCTTTG	CCACAGTTCACCTGATGATGGT
chr3	178916594	178916733	ACTTGCAAAGAATCAGAACAATGCC	AGCCTCACGGAGGCATTC
chr3	178916673	178916811	CCTAGTAGAATGTTTACTACCAAATGGAATGA	AGATTCATCTTGAAGAAGTTGATGGAGG
chr3	178916727	178916851	TGAGGCTACATTAATAACCATAAAGCATGA	CCCTTTCTGCTTCTTGAGTAACACTTAC
chr3	178916832	178916967	TACTCAAGAAGCAGAAAGGGAAGAATTTTT	ACCAATTTCTCGATTGAGGATCTTTTCT
chr3	178916899	178917038	CAACCCTTTTTAAAAGTAATTGAACCAGTAGG	GAAATATTTTAGAAAGGGACAACAGTTAAGCTT
chr3	178917416	178917544	AAAAACATGTTCATGCTGTGTATGTAATAG	CGGAAGTCCTGTACTTCTGGATC
chr3	178917489	178917613	GGCATGCCAGTGTGTGAATTTG	GCTCTACTATGAGGTGAATTGAGGTC
chr3	178917538	178917665	ACTTCCGAAGAAATATTCTGAACGTTTGTA	GTGCTTTGGCAATTCTGGTGAA
chr3	178917606	178917742	AGTAGAGCAATGTATGTCTATCCTCCA	ACAGGTAGAAGACTGCACTATAGTAATGAT
chr3	178919023	178919155	TCCCTTGAAAAATGAAAGAGAGATGGT	CATGGTTGATTTTCAGAGTATACTTCTGCT
chr3	178919089	178919223	GTGGTGATCTGGGTAATAGTTTCTCC	AGAGGATAGCAACATACTTCGAGTTTTT
chr3	178919158	178919286	TGTGTACCAGAACAAGTAATTGCTGAA	ACATCCACACACTTTTAAAATATACTTGCC
chr3	178919217	178919341	ATCCTCTGAACAACTAAAACTCTGTGTTT	ACTTGTTACTCACCTTATACTGACTCAGA
chr3	178921286	178921412	ATGAAAAACCTTACAGGAAATGGCT	TGGCAGTTGAGAATAAAGGCTTTCTT
chr3	178921354	178921483	TTGGGAGGATGCCCAATTTGAT	GTTTCTCCATTCATATATGGTGTAGCTGT
chr3	178921416	178921548	GACTGTTTTACAATGCCATCTTATTCCA	CGTAGGTTGCACAAAGAATTTTTATTCTGA
chr3	178921539	178921678	GCAACCTACGTGAATGTAAATATTCGAG	TCTGAAAACATACTACAGGTCAACAGATTA
chr3	178922228	178922359	CGAGTGTGTGCATATGTGTATGTTGA	TACTCTTTGAGTGTTCACATTGTCACATAA
chr3	178922290	178922429	GATCTATGTTCGAACAGGTATCTACCATG	ACTGCTAAACACTAATATAACCTTTGGAAATAT
chr3	178927295	178927433	CTTTGTCTTCGTGATTTGTAGGAGTCA	GCACGAGGAAGATCAGGAATGTA
chr3	178927372	178927501	ATTTTACATAGGTGGAATGAATGGCTGA	TGAAATACTTTACCTCTTTAGCACCCTTTC
chr3	178927435	178927559	GCTCGACTTTGCCTTTCCATTTG	AAAAATTCAATCAGCGGTATAATCAGGAG
chr3	178927906	178928032	GGGAAGAAAAGTGTTTTGAAATGTGTTT	ACTAGAGTGTCTGTGTAATCAAACAAGTTT
chr3	178927969	178928108	TTAAGGAACACTGTCCATTGGCAT	AGTAACACCAATAGGGTTCAGCAAAT
chr3	178928048	178928186	TTTGAATCTTTGGCCAGTACCTCA	ATAAGAGAGAAGGTTTGACTGCCATAAAAA
chr3	178928157	178928283	TTTTTATGGCAGTCAAACCTTCTCTCT	GACATATCTGGGAACTTTACCACACT
chr3	178928222	178928351	ACTCCATGCTTAGAGTTGGAGTTTG	GTCCTGCGTGGGAATAGCTAAAT
chr3	178928296	178928434	GCATGCCAATTGGTCTGTATCC	GGATCCTTTTCCATAGAGAAAGTATCTACC
chr3	178935989	178936127	ATTTTACAGAGTAACAGACTAGCTAGAGACA	CTTACCTGTGACTCCATAGAAAATCTTTCTC
chr3	178936059	178936198	TTTCTACACGAGATCCTCTCTCTGAAA	GCTGAGATCAGCCAAATTCAGTTATTTTT
chr3	178936926	178937064	GTCAACCTTTTGAACAGCATGCA	TGGGCTACTTCATCTCTAGAATTCCATT
chr3	178937003	178937127	CCCGAAATTCTACCCAAATTGCT	ACAATTTAAGTGACATACCAATTTGTACAACAG
chr3	178937274	178937413	TCAGAAGTTAAGGCAGTGTTTTAGATGG	GTTCCATAGCCTGTTCAGGTTTGAT
chr3	178937347	178937481	TCTCATACACAGATGTATTGCTTGGTAAAAG	TAAATATTTTTCCAAGCACCGAACAGCAAAACC
chr3	178937406	178937530	TATGGAACTTCTGGACTGTAATTACCCA	ATTTTACCTGTACTAGCTGAATTAAATACTGAG
chr3	178937492	178937629	AACTTTCTCAGTATTTAATTCAGCTAGTACAGG	AGCATAAAACTAGTTAGTGCAGTAGGTTTT
chr3	178937679	178937811	TTTCTTTAGATCGGCCATGCAGAA	CCTTTGATTAGTCAATGCTTTCTTCAGTAAAAA
chr3	178937730	178937860	CACCTAGGTCCTAAAATATGAACAATATTTGGA	GGGAAAATAATTAGACTTACTTTAAATGCCAA
chr3	178937813	178937952	TTGGGCACTTTTTCTTTTGGCATT	CTCTTCCAGCCAAACATAAACAAAAGTAT
chr3	178938679	178938813	TTCAAAAATGAGTGTTTAAATTGTTTAGCAAAG	GCCAAACCTCTGGCTAACTGTT
chr3	178938759	178938893	GCACGATTCTTTTAGATCTGAGATGCA	AGCTTTTCCATTGCCTCGACTT
chr3	178938840	178938979	ATGTGGGATGTATTTGAAGCACCT	AAAAGAGTCTCAAACACAAACTAGAGTCA
chr3	178941786	178941924	CTCATGTGAGAAAGAGATTAGCAGTTAGT	AGAGCATCCATGAAATCTGGTCG
chr3	178941858	178941988	TTTTTAATCAGGTACAGATGAAGTTTTTAGTTG	CCCAAGAAAGTACCTGAGGTTTC
chr3	178942468	178942593	AGTTTTTAACTATTTTAAAGGCTTGAAGAGTG	GATGATCTCATTGTTCTGAAACAGTAACTCT
chr3	178942530	178942656	GTGGTTGAATTGGGAGAACCCA	AGATAGCTAAATTCATGCATCATAAGCTCATTA
chr3	178943697	178943821	CCCAAATTTGCATCTGTGGCAT	CAAGACCTTGATTTTGCCAGATATTTTCC
chr3	178943745	178943869	TTCAGATTTACGGCAAGATATGCTAACA	GGATAACTTTCAACATACAGGTTGCCTTA
chr3	178946986	178947112	TGTTTTAGCCTGTTAAAACATTTGCTATT	CCTCAATAAGTCCCACACAGTCA
chr3	178947050	178947180	CCTCTTTCAGAATGTTACCTTATGGTTGT	GAACTGCAGTGCACCTTTCAAG
chr3	178947116	178947240	TGCGAAATTCTCACACTATTATGCAAATTC	TACAACTCACATTTCTCCTTTGTTCTTGT
chr3	178947178	178947317	TTCAACAGCCACACACTACATCA	TTCTAACTCAGAGGAATACACAAACACC
chr3	178947729	178947868	TTTCTCAAGTTGGCCTGAATCACT	CTCCAATTCCCAAAATGAAGGTAGCTA
chr3	178947808	178947945	GACCTGTTTACACGTTCATGTGC	GAACACCAAAACATTTTAAACAGAGAAAACC
chr3	178947932	178948059	ATGTTTTGGTGTTCTTAATTTATTCAAGACATT	TTTTTCTTCTTGTGATCCAAAAAGTGTC
chr3	178948002	178948141	ATTTTTGAAAGCTGTTTCATATAGATTTTGGA	GCATTCTTGGGCTCCTTTACTAATCA
chr3	178948084	178948223	GCCATTTGTTTTGACACAGGATTTCT	TTGTTTCTAATAGAGCAGCCAGAACTC
chr3	178951835	178951971	TAACATCATTTGCTCCAAACTGACCA	CCAGAGCCAAGCATCATTGAGAA
chr3	178951916	178952054	ATTCGACAGCATGCCAATCTCT	CCAAAGCCTCTTGCTCAGTTTTATCT
chr3	178951988	178952126	TCTTTTGATGACATTGCATACATTCGAAAG	TGTGGAAGATCCAATCCATTTTTGTTG
chr3	178952060	178952185	TTCATGAAACAAATGAATGATGCACATCA	CCAGAGTGAGCTTTCATTTTCTCAGTTA
chr4	1801164	1801288	ATGCCTCCCACGAGGACT	CGGCTCCTTTCTGTAGCTGG
chr4	1801369	1801503	CCAGGAAGTGCTGCCCAAAT	CGTCTTCGTCATCTCCCGA
chr4	1803626	1803757	CAGCGACGTGGAGTTCCA	CCCACCTTGAGCACGGTAAC
chr4	1803723	1803848	GACGGCACACCCTACGTT	TAGACCCAAATCCTCACGCAAC
chr4	1804541	1804669	CCCAGCCTCGATCTGTACC	TCGGCCTCCACACTCTCAC
chr4	1804635	1804772	CCGCAGTCCTGGATCAGT	GCTCAGCCAAAAGGCCTTCT
chr4	1804716	1804840	TACCTCTGTCGAGCCACCA	CCTTGGAGCTGGAGCTCTTG
chr4	1805318	1805455	CGGCGTTTTCCTTGCAGC	CCTCTAGCTCCTTGTCGGTG
chr4	1805404	1805543	GCTCTCTCTTTGTAGACGGCG	GCAGAGTGATGAGAAAACCCAATAG
chr4	1805511	1805650	GGGCAATTCTATTGGGTTTTCTCAT	ATTCCCGTCCGTCCTGGCA
chr4	1806089	1806227	GGCAGTGTGTATGCAGGCAT	GGGAGATCTTGTGCACGGT
chr4	1806130	1806269	CTTCCTGTTCATCCTGGTGGT	CCTGGTATCTACTTTCTGTTACCTGTC
chr4	1806441	1806579	TGCTGGTGGAAGTCAGAACG	CTCATGGACGCGTTGGAC
chr4	1806551	1806690	GTGTCCCTGGAGTCCAACG	CGAGACAGCTCCCATTTGGG
chr4	1806639	1806763	CCAATGTCTCCGAGCTCGA	ACTGGTGGCTGTTTCACCC
chr4	1807030	1807162	GCTGAGAGTGGGCGAGTTT	CGGTCCTTGTCAATGCCG
chr4	1807167	1807301	GCCAAGCCTGTCACCGTA	TTGTCAGTGGCATCGTCTGT
chr4	1807191	1807329	AAGATGCTGAAAGGTGAGGAGG	CATCTCAGACACCAGGTCCG
chr4	1807482	1807618	CTGTACGTGCTGGTGGAGTA	GACACCAGGTCCTTGAAGGTG
chr4	1807810	1807949	GCTGGTGACCGAGGACAAC	GCGTCCTACTGGCATGACC
chr4	1807931	1808070	GGTCATGCCAGTAGGACGC	TCTGCAGGACACGTACACG
chr4	1808029	1808168	CGAGTCTACACTCACCAGAGTG	GTAGAAACCACACCCAGGAGCTCC
chr4	1808222	1808358	GGTGTCTGTCCTGGGAGTCT	GCTTGAAGAGCTCCTCCACAG
chr4	1808292	1808422	CTCTGGGAGATCTTCACGCTG	GATGCCACTCACAGGTCGT
chr4	1808393	1808517	CAACTGCACACACGACCTG	CCGCCTTATTCGGGAACAG
chr4	55124881	55125019	TCTATTTGCTAATGCTGTTTCTGTTGACT	CAAACAAGGAACTCAGAGAGGACTG
chr4	55127234	55127365	CCTATTCAGAGCGTGCTTCCTT	CCCAAAGCATCTCAGAGAAAAGGA
chr4	55127313	55127448	AAAATGAAAAGGTTGTGCAGCTGAA	CCGCTGTTGTTTTCTTCATTTCTGAT
chr4	55127390	55127518	CCCATGTCTGAAGAAGAGAGCT	GTAATAGCAAGTGTACAACCCTGTGT
chr4	55127454	55127578	TTGTGACGGTCTTGGAAGTGAG	TGGCACATAGATGTAAATGTGCCT
chr4	55127519	55127644	AACCACACTCAGACAGAAGAGAATG	TTAGTACATTTAACAGGAGAGACAGGAAGA
chr4	55129754	55129893	CAGTGGGATAGTTTTTCTGGATTTATGTG	CATCCTCCACGATGACTAAATAATCCG
chr4	55129833	55129958	GACCCAGATGTAGCCTTTGTACC	ACTGTTGTGTAAGGTTACAGGAGTCT
chr4	55129889	55130014	GGATGATGATTCTGCCATTATACCTTGTC	GTGAAGGTCCCATTAAAGCCCT
chr4	55130020	55130152	GGCCCTATATCTGTGAGGCCA	CACCTTATGATTTTGCCTGTTACTCTTATTTAA
chr4	55131036	55131173	CCTGGCTATCCTGTGGATTTTTAGG	TTAAAAACAGCACAGGTGACCACAAT
chr4	55131108	55131247	AATGGAAGCTCTTAAAACCGTGTATAAGT	CCAAGCCATTGCACGTTTTGAG
chr4	55133355	55133494	CCATTGACACATCCATATCATCCAGA	GACTTTGATTTCTTCCAGCATTGTGA
chr4	55133442	55133566	CCCTTTTGCTGTAGAAAGGCAAA	ACATTCGTAATCTCCACTGTCTTTCAC
chr4	55133496	55133628	CATCCATCAAATTGGTGTACACTTTGAC	CCATGGACAGAAATAGTGACTTTCTTCATT
chr4	55133664	55133803	TGCTCGGGATCCATATGTGGTA	ACCTCTACAACAAAATGTTTGACTTCATG
chr4	55133743	55133870	CCACCTTCAGCCAGTTGGAAG	AGTGAGATTTTCAATCAGAGTCAGATTGT
chr4	55133809	55133935	CCTACCCACCTCCCAGGATATC	GCATACTTGGGCAGAGAGTTTCTTTAC
chr4	55133872	55133998	AGATCACCACTGATGTGGAAAAGATT	TTTGGGTCTGGGTTGTAAGACAC
chr4	55136746	55136883	CAATTGGAACTTACTTAGCTACTGCTTG	ACAGCATCTTCATTTTGAGCTACAATAGTA
chr4	55136819	55136952	CTGATCCGTGCTAAGGAAGAAGAC	ACAGAGCTAGCATTATCTTTATACTCCCT
chr4	55138456	55138595	TTTTGAATGCCATGTAGATGAGTTGTG	GTGATCATCGACCAAGTCCAGA
chr4	55138540	55138675	ACTTCTTTCTGCCTCTTGCAGTT	TTGCATATCATCCACTCAATATCAGGAAG
chr4	55139607	55139741	GTCCCAACTCCTTGCCATCTTA	TGTTGGCCAAAATAGTCCAGGAA
chr4	55139680	55139819	TACTTAGGCCCTTTTTCTCTCTAGATGT	CCACTTTGGCGAAAGTCACAC
chr4	55139741	55139865	AATGTCTCAAACATCATCACGGAGAT	GCTCCAAGGAGATTCTTAGCCA
chr4	55140662	55140801	AAACTTTTCATTGTGCCTCTCTCTCT	AATATCTACCTGTTTCCAAATGACAACCA
chr4	55140738	55140862	GCTGTTGGTGATTGTGATCATCTC	CACTGAACTAGGTTGCTATGCTTGT
chr4	55140956	55141087	GGTGCACTGGGACTTTGGTAAT	ATCGGGTCCACATAAATATATTCATGTCC
chr4	55141026	55141153	CGCTGGAGGGTCATTGAATCAA	CCATGGAACTTACCAAGCACTAGTC
chr4	55141094	55141219	GCCTTATGACTCAAGATGGGAGTT	TATTCTGCCAAGGCCTATAAATTGTAAAGT
chr4	55143524	55143661	TTTGGGTGTTAATGATTCTGCCT	ACGTTTTAGCATCTTCACTGCAAC
chr4	55143617	55143744	CGGTCCCAACCTGTCATGAA	GCTGCATGATTTTGAGAAATTCCCTTAATA
chr4	55144020	55144154	TGGTAGCTCAGCTGGACTGATA	CAGCAAGTTTACAATGTTCAAATGTGG
chr4	55144089	55144216	GCTCTCATGTCTGAACTGAAGATAATGA	CATGTGTCCAGTGAAAATCCTCACT
chr4	55144472	55144608	ATGGCTTTTCTGTTCTTCATTTTCATACC	CAGGAAGCTATCCCTATTCTTATGCAAATA
chr4	55144539	55144675	CATCATCACAGAGTATTGCTTCTATGGAG	TGCTTTCATCAGCAGGGTTCAA
chr4	55144621	55144745	GAGAAGCCAAAGAAAGAGCTGGATA	GGTCTTTCCATTTGTGATGCCTGTA
chr4	55146419	55146557	CTGAAAGTGGAATGACCACTTCAGA	GGGACATACTGTGTAGTATCAGCCT
chr4	55146501	55146634	TGAAAACAATGGTGACTACATGGACA	TCTTATATGAGGCTGGACGATCATAGAG
chr4	55146566	55146700	AAAGGAAAGAGGTTTCTAAATATTCCGACA	ATTAAACCACTGGAAAGTCCCAACA
chr4	55151478	55151616	TGCAACCTGATGATTTCCTGCT	TGATAGGTGAAGCTCAACAAATCCAATAAA
chr4	55151547	55151685	TCAAAAACCTCCTTTCAGATGATAACTCA	GGTCTAAAAAGGTCTGTGTTCCTTGAA
chr4	55151975	55152113	TGATCCTGAGTCATTTCTTCCTTTTCC	AGTTCGAATCATGCATGATGTCTCT
chr4	55152053	55152192	GGAAAAATTGTGAAGATCTGTGACTTTGG	CTGACTTTAGAGATTAAAGTGAAGGAGGAT
chr4	55153539	55153678	CTGCTGTGGATCATCAGTGAGT	CATAAGACCAGACATCACTCAGTGT
chr4	55153621	55153748	GCTCCTGAGAGCATCTTTGACA	TTCAGAACAGCCCAAATAAGCAGCAAT
chr4	55154898	55155035	TCATGCCAAGTGTTTCAGCAATG	ATCCGGTACCCACTCTTGATCT
chr4	55154981	55155116	CCGGCATGATGGTGGATTCTAC	CTAGACCCACAGACTGTGAACAC
chr4	55155144	55155275	CCTGTGCCCACTCTTGAGTTC	ATATTGTCCAGGCAGCAGATTCTC
chr4	55155219	55155344	AGACCCTCCTTTTACCACCTGA	CACAGCTCACTGGTATAACTTCCAG
chr4	55156405	55156538	GTTCTGAGTGTCTCTATTCATTTTTGAGGT	ATGCGTGCCACAGCAGGAT
chr4	55156488	55156612	AAAAATTCACCTGGACTTCCTGAA	CCTCCCAGTCCTTCAGCTTG
chr4	55156557	55156688	TGCATACATTGGTGTCACCTACAAA	TCAGGGACAGGGTCAATGTCA
chr4	55156645	55156782	AGTGGCTACATCATTCCTCTGC	TCTCCTTCAGGGCCTATAGGG
chr4	55161227	55161359	GGGCCACAGTCTAGGTCTAGTT	CCTCTCTCTTGATGAAGGTGGAACT
chr4	55161301	55161428	CTCTGAAGAGAGTGCCATTGAGA	TGTCTTCCACCAGGTCTGAAGA
chr4	55161371	55161510	GAAGACATCGACATGATGGATGACA	CAATAAAGTGGTTTTCTGAACGGGAT
chr4	55524159	55524295	CGGATCCCATCGCAGCTA	CTTCGCCGAGTAGTCGCA
chr4	55561580	55561705	TGTAGAGTACACAGAAGATGGAACTCA	CCTGGACTCACAGATGGTTGAG
chr4	55561652	55561788	CAACACGATTCTGTTTTTCTTGGCA	CAGTGCATAACAGCCTAATCTCGT
chr4	55561724	55561855	CATCCATCCAGGAAAATCAGACTTAATAGT	CATTCATTCTGCTTATTCTCATTCGTTTCA
chr4	55561792	55561922	CGGGCTTTGTCAAATGGACTTTT	GCTTAAGCCGTGTTTGTTGGTG
chr4	55561898	55562022	GTGCACCAACAAACACGGCTTAA	CCATATGTCATCCAAAATTAAGAGCAGGAT
chr4	55564405	55564544	TGTGACCAGCCATTCCAACTAC	GGTCACTTCTGGGTCTGTGAGA
chr4	55564477	55564602	GCTCCTTGTATGGGAAAGAAGACAAC	GAATAAACCTCAAGTCCTTGGGAAGA
chr4	55564582	55564711	CCAAGGACTTGAGGTTTATTCCTGAC	AATTTTTCCGACAGCACTGACTTG
chr4	55564655	55564793	GCTCTGTCTGCATTGTTCTGTG	AGAAGTCTTCTTTAGATAAGTGAGTTCTCA
chr4	55565700	55565839	ACAAAGTAAGCTGTACACATTTGAGGA	ATAGCTTGCTTTGGACACAGACA
chr4	55565777	55565915	ACATTTCTTTTCATTCTAGCCTTCAAAGC	TCCACGTTGAGTACACAGAACTAGA
chr4	55565858	55565983	GAATTCACAGTGACGTGCACAA	TATCATCTCCCACAGAGACAGAACAT
chr4	55569864	55569988	TTTTTCTCCTTTTCTGAAACCAGCA	AGAATCATTAACTCTCGCTGAACTGATAG
chr4	55569919	55570043	GCATCACGGTGACTTCAATTATGAAC	TTGTTGTGACATTTGCTGATCCAAAA
chr4	55573208	55573347	TTTTGTCCAGTAGTTGTAGATAATGGTTTCTT	ATTCAACAATCAAATCTACATTTTCTCCATCG
chr4	55573289	55573415	CATGATAAACACTACAGTATTTGTAAACGATG	CCATTTATCAGTGAAGGTTCTGTTCATATAGAT
chr4	55573378	55573517	AGTGGATCTATATGAACAGAACCTTCACT	ATCTGATAAGCCCACTGGAAAAGG
chr4	55575545	55575683	GGCATGCTATCCACAGGTGATT	TATGGCAGCATTGACGTCAGAAT
chr4	55575628	55575763	CCGAAGGAGGCACTTACACATT	ACACGAGCCACAACTTTAAAAGAATAAAAA
chr4	55589701	55589832	CTGAGGTTTTCCAGCACTCTGA	TATTGTGGGCTCTGGGAATCCT
chr4	55589767	55589899	ACTTACGACAGGCTCGTGAATG	TGCATTATAAGCAGTGCCAAAAATAATCAT
chr4	55591984	55592110	TCCTAGAGTAAGCCAGGGCTTT	TATAGAACTCTGAACCACTAGCTTTCCA
chr4	55592047	55592179	GGATGTGCAGACACTAAACTCATCT	AGAAGTCTTGCCCACATCGTT
chr4	55592135	55592271	GGCACGGTTGAATGTAAGGCT	GATATGGTAGACAGAGCCTAAACATCC
chr4	55593316	55593452	ACTGAGTGGCTGTGGTAGAGAT	ACATCATGCCAGCTACGATTACG
chr4	55593397	55593523	CCACACCCTGTTCACTCCTTTG	AGCACTCTGGAGAGAGAACAAATAAATG
chr4	55593502	55593634	TTTGTTCTCTCTCCAGAGTGCTCTA	TTGTTTCCATTTATCTCCTCAACAACCT
chr4	55593575	55593702	CCCACAGAAACCCATGTATGAAGT	TCAGCCTGTTTCTGGGAAACTC
chr4	55593641	55593765	TTACATAGACCCAACACAACTTCCTTATG	AGTCACTGTTATGTGTACCCAAAAAGG
chr4	55593948	55594087	CAGCACCATCACCACTTACCTT	GCATCTTTACAGCGACAGTCATG
chr4	55594027	55594151	GAGGCAACTGCTTATGGCTTAATTAAG	CAAAAAGCACAACTGGCAAACTG
chr4	55594114	55594247	GCATGCGCTTGACATCAGTTTG	GTGATTACCAAGGTAACTCAGGACTT
chr4	55594188	55594320	TTGACAGAACGGGAAGCCCTCAT	AGACAATAAAAGGCAGCTTGGACA
chr4	55595466	55595592	CACCTTCTTTCTAACCTTTTCTTATGTGC	CTGCTTTGAACAAATAAATGAATCACGTTT
chr4	55595511	55595648	GGTCATTACAGAATATTGTTGCTATGGTGA	GAAGACTCCTTTGAATGCAGAAGATTC
chr4	55595589	55595724	GCAGGAAGATCATGCAGAAGCT	GCCTTGATTGCAAACCCTTATGAC
chr4	55597411	55597540	GGATGAGGAGGTAGAGCATGAC	AAGAAACTCCAGGTTTCATGTCCAT
chr4	55597483	55597617	ATCTCTCCCAGCAGCGATAGTA	TACTCTTGGTTGCTTGATAGGTAGGTA
chr4	55597987	55598126	CCTGACCTTTATGGTTGTAATTGCTAAGA	GGTAAGAAAAGCTCAGCAAGTCTTCTA
chr4	55598067	55598195	CCATCATGGAGGATGACGAGTT	CAAAACTCTTTAGAGAATCACTCCCACTT
chr4	55598145	55598270	CTTTCCTCGCCTCCAAGAATGT	CATTTTAACTATGGCTCTAAAATGCTCTGT
chr4	55599197	55599328	TGAATTTAAATGGTTTTCTTTTCTCCTCCAAC	CTTGATGTCTCTGGCTAGACCAAAA
chr4	55599270	55599403	TCCTTACTCATGGTCGGATCACA	CTAAAAATCCTTTGCAGGACTGTCAAG
chr4	55602600	55602738	CTTCTGTTCAATTTTGTTGAGCTTCTGA	CCAGACGTCACTTTCAAACGTGTA
chr4	55602682	55602810	TGGATGGCACCTGAAAGCATTT	TCTAATGAAGTTGTCTTTGGCAAGGAT
chr4	55602814	55602953	AGAGCATCTTCTTGAAGTTTCATTGGT	CGGAAGCCTTCCTTGATCATCTT
chr4	55602902	55603026	CTGGAATGCCGGTCGATTCTAA	GGGAAAACGTGACCTAAAGGAAAAATTTTT
chr4	55603269	55603408	GCTGGATGCCCATACATTTGAAAA	GAACAATTTGCTTGAATGTTGGTCTTTTT
chr4	55603341	55603473	GTATGACATAATGAAGACTTGCTGGGAT	TTCTATGCCTGGCCAGGGTATA
chr4	55604527	55604665	AAGTATGCCTTTTGTTGCTATGTTCG	TTGATCCGCACAGAATGGTCTAC
chr4	55604593	55604723	AGATTTACTCCAACTTAGCAAACTGCA	TCAGACATCGTCGTGCACAA
chr4	55946049	55946188	AAAATCTGAGCAGCACCTCTCAT	GAGATTGGAGTGCAAACCGGTA
chr4	55946094	55946222	GTGGATGCTTCCTTTTAAACAGGAG	CTCCAGTGAGGAAGCAGAACTTT
chr4	55946245	55946381	CGGAGTGATATCCGGACTGGTA	AAAGAATTGTCTTCTCTCTGCCAACT
chr4	55948030	55948169	CCATAGGGAAAATTCTGCACTTACAC	GAGCTGAAAACTTTGGAAGACAGAAC
chr4	55948106	55948242	ATATGGCTGAGTCTTACCCAAAAGATG	AATTAACTGTGCCATCTCATTGTCTCTTA
chr4	55948610	55948748	GCTCCAAAACTTTAATGCTTAGGCT	TGAAGATATCCCGTTAGAAGAACCAGA
chr4	55948678	55948802	GACTATTTTTAAAAGACGTACTTACATCTGGGA	TCAGTATCTGCAGAACAGTAAGCG
chr4	55953669	55953807	GGGATGCAACAGCCTTAGACAA	CCAAATTCCATTATGACAACACAGCA
chr4	55953750	55953880	GGGATGTTAGGCCATATACAGTACC	ATGGAAGAGGATTCTGGACTCTCT
chr4	55953823	55953961	CCTCCTCCATACAGGAAACAGGT	AGCCATAACAACAGTCTTCTGTGTTTA
chr4	55954954	55955091	CCATGAGACAGTTCAGGCAGTA	ACGTTTTCAGAGTTGGTGGAACAT
chr4	55955035	55955174	CTGCTGAGCATTAGCTTGCAAG	GGCATTTAATGAAATCAGTGTTTTGCTTC
chr4	55955484	55955622	GCAAGGAGAATTTGCGAGCAAAG	GGGTAAAGATTGATGAAGAATTTTGTAGGC
chr4	55955564	55955703	GGCCCTCATTCTAGTTCCTTCTT	GGCTCAGGGTTTTCTATAAGAGAAAATCAA
chr4	55955787	55955926	CAGGAGAGGAAAAGACAACTTTTGTCT	ACAGAGTGTACACAATCCAGAGTGA
chr4	55955864	55956001	AAAATATTTCCCACAGCAAAACACCAA	GGGTTCTGAATCCTTGTCTTCTACC
chr4	55956087	55956224	ACTTAACCAAGCACTGGGTTCA	GCACGAAATATCCTCTTATCGGAGA
chr4	55956166	55956305	GCCAAGCCAAAGTCACAGATTTT	AACAGATGTGAAAGAGATCAGCTGT
chr4	55958736	55958875	AAACCTGTGATCTGAAAAGATAGCTGAT	AAGATCTGTATAAGGACTTCCTGACCTT
chr4	55958815	55958946	GCCACTTGGAAGCTGTAACAGA	AAACTTAGAAACATCACACTAACTCATGGA
chr4	55960865	55961004	GGTAGTATTGGACTTTTCCCATGATCA	AGGAGAAGTCCCTCAGTGATGT
chr4	55960950	55961081	AGGAAGCACTAGCCAGTACCTT	AGCAATCCCTGTGGATCTGAAAC
chr4	55961025	55961154	GAGCTCTGGCTACTGGTGATG	AGGAGTTTGTTTGTTCCTTTGCTTTTT
chr4	55961703	55961830	ATTTTATAACATGGCCAGAGCAGGAT	CCACTCATGGTGATTGTGGAATTCT
chr4	55961773	55961910	TCCTCAGGTAAGTGGACAGGTT	GGGTTCATCACTATATTAAACGCTTAGTGA
chr4	55962333	55962460	CCTCAAACACTATCAGAGAGGCAT	CCTCATTCATATTGGTCACCATCTCA
chr4	55962402	55962533	GCTTGGTACAGGCACCTAGAAG	TCCCTCTTTGTACTGTATTTGTAGAAGGA
chr4	55962473	55962608	GACATGAGAGCTCGATGCTCA	GGAGGGTAAGTTGTATAGTGGCAT
chr4	55963756	55963895	GATACAAGCCTTGCAACATATTTAAAGACT	GAAGCAGATGCCTTTGGAATTGAC
chr4	55963838	55963971	TTTTGACTGCTACTGTCCTGCAA	CAAGTCTGTTTTCTTGTTGCTGTTGT
chr4	55964251	55964390	GAAGAGATGGCCTGGTAAACACA	CAGATGAACTCCCATTGGATGAACA
chr4	55964333	55964471	CATTTGCTGGCATCATAAGGCA	TGTTTATGACTGGAAGGATTGATGCTT
chr4	55964833	55964965	TGCATGGGCAGAAGGGAAATTA	CAGGAAAAGACGAACTTGGAAATCATTATT
chr4	55964887	55965012	TGACAAGAAGTAGCCAGAAGAACATG	AAGTTTCCAACTGTTGATACTCATTCAATT
chr4	55967980	55968119	GCAAAGGACATGATCAGATTCCTTTTTAC	CCAGGCATGCAGTGTTCTTG
chr4	55968062	55968197	ACCTTCTATTATGAAAAATGCCTCCACTT	AGGCATTGTATTGAAGGATGGGAA
chr4	55968142	55968267	CCTTCCTCACTCTGCGGATAGT	TCTAAATTTCCCTGAAAAACTTCACAGACT
chr4	55968485	55968620	GGGAAAGTTCTGCAACCCAAGA	GGAAAGCATCGAAGTCTCATGCA
chr4	55968549	55968683	TCATTATCTTTAAACCACATGATCTGTGGAG	GTGTCTAGAGCGTGTGGCA
chr4	55968631	55968757	TCGTCTGATTCTCCAGGTTTCCT	AACTGTTTAAAAGTTTGCTGATACCAGAAC
chr4	55970728	55970866	AATCTTTGCATAGCACCTGAATTGC	CTCAAGACAGGAAGACCAAGAAAAGACATT
chr4	55970800	55970927	GTCTCCCTACCTAGGACTGTGA	ATTTTGATCATGGAGCTTAAGAATGCATC
chr4	55970866	55971001	GCAAGGCAGACATAGTCTCCTT	CCACACCTGTTTGCAAGAACTT
chr4	55970946	55971085	GAACATGGTGGCATTCAATTTCCA	GCACTGCAGACAGATCTACGTT
chr4	55971041	55971178	GCTTGTACCATGTGAGGTTCTCA	TCAATAACTATGGCCTCTTCATTTTAGGG
chr4	55971117	55971244	CTGCATGTCAGGTTGCAAAGTA	TTTGGTACTTTGTAGTAGTCTGAAAGCAG
chr4	55971956	55972092	TGTGTGAGTGATCCAACCCAAA	GTTATCCAAGCGGCAAATGTGTC
chr4	55972036	55972171	GACTTTGTTGACCGCTTCACATT	CTGAGTGCTTGTGCACAAACAG
chr4	55972783	55972921	CCTCACATATTATTGTACCATCCTTCCA	ACTTCCAGGGAGGAAATAAAATTGAAGTTA
chr4	55972826	55972965	TTTTCAAATTTTAAAACTTCAAACTCACTTTGT	AGTGACAAACCCATACCCTTGTG
chr4	55972919	55973057	AGTCCTCCACACTTCTCCATTCT	AGTCTGAATCTTTTCCTTACTCTTGACTCT
chr4	55973846	55973985	GCTCAGCTGTAAGAAATGCAAGATG	CATGTACGGTCTATGCCATTCCT
chr4	55973919	55974043	CACTCTTCCTCCAACTGCCAATA	GAGAAATCTCTAATCTCTCCTGTGGATTC
chr4	55973980	55974104	TACATGTCAGCGTTTGAGTGGT	TCAAAGCTGACTGACAATTCAAAAGTTG
chr4	55976524	55976651	GTATCATAATAAATCTTGGGCAGAGAGGAA	GACACAGGAAATTACACTGTCATCCT
chr4	55976592	55976716	ATGGCTCTGCTTCTCCTTTGAAA	CCCTTGAGTCCAATCACACAATTAAAG
chr4	55976652	55976786	TCTTTCACTCACTTCCATAATCGTCAG	GTGTGAGAGCAAATCCTTTGACTATACTAA
chr4	55976776	55976914	TGCTCTCACACGAAATGATGCT	GAAGTGGCATGGAATCTCTGGT
chr4	55976850	55976985	GTACTTCGCAGGGATTCTGACA	AATGACCATTTACAGTAAGTTGACCTTTTT
chr4	55979421	55979548	AATTATCTCACTTGTCAAGGCACAGAA	GTGACCAAGGATTGTACACCTGT
chr4	55979487	55979625	TGTGCTGTTCTTCTTGGTCATCAG	CCGAGACCTAAAAACCCAGTCT
chr4	55979572	55979696	AAGGTGCTCAAAAATTTCTTCATCTCAC	TAATGTTATATGCTGTGCTTTGGAAGTTCA
chr4	55980242	55980367	GGGCTTATTATCTAAGTATTTGGAGGTCT	CTTGTCTTAAATTGTACAGCAAGAACTGAA
chr4	55980301	55980432	AAGGGTATTCCCAGTTGAAGTCAATC	GGTATAGGATTTATGATGTGGTTCTGAGT
chr4	55980364	55980489	CAAGCTTTTCTCCAACAGATAGTTCAATT	AAAGTTATAGGCTTATTTGCTCTCTCATGT
chr4	55980959	55981098	CTTCTTCACTCTATGTTGTTATCTCCAAGA	GAAGCAAAAATTAATGATGAAAGTTACCAGTCT
chr4	55981030	55981154	TGTCCTCTTACCTACAACGACAACT	AGAAGGGCTTTACTATTCCCAGCTA
chr4	55981096	55981221	TTCACAGAAGACCATGCCAGCAT	TTTATTACCCAGAGATACCCAGAAAAGAGA
chr4	55981157	55981283	CTGTCCCAGGAAATTCTGTTACCA	CTTCAGTGATCATTGTACATGGCTCT
chr4	55981418	55981542	TAAGAGACGATTGGAGGAGATGCA	AACATGGAGTCGTGTACATTACTGAG
chr4	55981450	55981574	CACAAAGTGACACGTTGAGATTTGAAAT	CAGATCTCCATTTATTGCTTCTGTTAGTGA
chr4	55984729	55984868	TGGTAAAGAGACGTGGGAAATGAATT	ACTCACAATTCCAAAAGTGATCGGA
chr4	55984812	55984948	CGGTAGAAGCACTTGTAGGCT	TGGCTTTGGCCCAATAATCAGAG
chr4	55984894	55985018	ACTCAGTCACCTCCACCCTTT	CCTCACAGTCTGGCACTTCATATTAATAC
chr4	55987191	55987329	CTGGAAATTATTTCCACTCAATAAACAATCAGT	CAGGCTCAGCATACAAAAAGACATAC
chr4	55987263	55987402	CCTGCAAGTAATTTGAAGAGTTGTATTAGC	TCTAACTCAGTGGCAACTACATTCATTTAT
chr4	55991411	55991539	GTCTCCACGCAGAGCCACAG	CGCCTCCTTCTCTAGACAGG
chr4	153243987	153244126	GGAGTATATCGTCTACACAATTGGACA	CTCAAACACAAAGCTGGTGTGT
chr4	153244068	153244193	GCTTGGTTTCTTCAGTCCCATTC	AATTTATTCGAAACCTAGTCACATTGGAGA
chr4	153244195	153244334	ACCCGTTTTCAAGTCCCATAGTT	ACCAGTAATTAAATTCTTTTGGTTTTTGTCT
chr4	153245235	153245373	TCTGTATGAGGTTGACTCTTTTTGTGATG	GGATATCAAAACAGGACAGTGTTTACAAAC
chr4	153245306	153245435	TGAACAAAACGAAAGGTGAGTAAGACT	GGAATGGAACTCAAAGACAATATTCTTGTC
chr4	153245422	153245547	TTGAGTTCCATTCCACTTGTTAACGA	GTTTGATGGTATCCATGTGGTGAGT
chr4	153245488	153245627	ACATCCCAAACACGGATTGATGTA	CCCTTTCCTACTAGGATTAAGGTCAGTAAT
chr4	153247115	153247253	GATTCATCAGGAGAGCATTTAAGGGA	GGAGCATATGATTTTATGGTAAAGGTGTG
chr4	153247191	153247319	CAACGTGTGTAGACAGGTTTCAG	CATGTTTTGATGGGTCATGTTGCA
chr4	153247262	153247399	CCCTCCTGCCATCATATTGAACA	GTTTCTCCCTCTGCAGAGTTGTTAG
chr4	153247343	153247482	CCCAAACCCTAAGAGTGGCAT	AAAAACCTTGACTAAATCTACCATGTTTTC
chr4	153249301	153249434	GGCCCAAATTCACCAATAATAGAGG	AGAGACTGGAGAATGTATACACACCT
chr4	153249376	153249510	GCATACAACGCACAGTGGAAGT	GAGTATGGTCATCACAAATGAGAGACA
chr4	153249450	153249589	AGTGTCCGATCTGTAGATCCACT	TCACTTTTCCTTTCTACCCAAAAGTAATCA
chr4	153250752	153250889	TTTTTCCAGTTGCTACTTGCAATGA	GGTAACCGAATAGTTAGTGGTTCTGATG
chr4	153250828	153250953	CCTGTGACTGCTGACCAAACTTT	CACATCTTTCTTATAGGTGCTGAAAGGA
chr4	153250889	153251017	CACAAAACTGTAAGCATGTGATCACA	GCCTTCATTTTTCTCTTCACCAGTATTTT
chr4	153251841	153251980	CACTGATTAACGGTTTCTGTTACATTGTG	AAAACCAGGTTTCATACACAGTCCA
chr4	153251922	153252054	CAATTCTGTGCTGTCTGATGTATGC	GAAGGCAATTTACTCTTGAACTGTAACAC
chr4	153253676	153253803	TTTCTACTTGTTTTCAGAATCACTCTGCT	CTGGAGAATTTTGGCTGAAGACAAC
chr4	153253742	153253880	CCTTACCCTCTTCTTTGCATTTCTCT	TTTTCTTAGTTGGCACTCTATGTGCT
chr4	153253828	153253960	AGCAGGTCTTTGGGTTCCAG	GTATCTCATCCTGTGGAGAATAATTAACTTATT
chr4	153258886	153259022	AAAGGTGGTAGCTGTTGAGTTATATATTCAAAT	GTAAAACATATGATGCAAGTGATAGAACCC
chr4	153258954	153259078	CTCTTTAGGGAGCAATGAAATGAAGTCT	GACCAGAGAAATTGCTTGCTTTAGATG
chr4	153268013	153268150	CGGATGAATAATCCCTTATTTTGCAGC	CAACAACGACGCCGAATTACATC
chr4	153268097	153268232	CCATTCCTGGAGGCCTGTAG	TTTTTGTAGTACCACTGGGCTTG
chr4	153268197	153268336	GCTGAACATGGTACAAGCCCA	GCCAGATCATCATTCTTTGTACTAGAATCTATT
chr4	153271204	153271341	CTGAGACTTTGCATGGTTTCTTTCC	GCTGACTCAAGATTTGATAGTTAGACGATT
chr4	153273559	153273697	TTTCCTTCTCAGGCAGGCATAC	GGGCACAGAATCACTGAAGG
chr4	153273637	153273773	TTTTAATGTGCCGTAGAAACCCATATTTTC	CCACATTAGAATCTGTGACATACCTACCT
chr4	153273710	153273842	CTGCTTGGCAGTCTCTGACAATAT	GCCTTTACTGTGGAGTTTTGTTGC
chr4	153273784	153273911	GCACGTCAGAAAAGGAAGATTAGG	AGTTCTTCTCAGTCAAGCTGCAT
chr4	153303257	153303393	AAATTTGAGGCATCTTTTCACTAAAAGAGG	AGATATTTAGCATTAGCATCATTGCCCAA
chr4	153303332	153303456	GAGACTTACCCGTCTTCGACAA	ATGGCTTGGTTCCTGTTGATCT
chr4	153303400	153303525	CAGTTTGATGTGGTAGAGGCTCTT	CATGTAGAGAGTATTCGTCAACCAAGAG
chr4	153332449	153332574	ACTCACTTTTGTTGTTTTTGTATAGAATGGG	TCTGATGATAGTAGCAGAGAAGATGAACATA
chr4	153332508	153332641	CAATACTACTGGAGTTCGTGACACT	TGGTGAACAAGATGAGGAGGATGA
chr4	153332568	153332698	CATCAGACTGATCAAAATCGTCACTCT	GGTAGATGAGGACTCCTCAGGAAA
chr4	153332639	153332766	CCAGCATGTTCTTCATCTTCCTCTT	CCTAGACCTGGAGGCCAAAATG
chr4	153332715	153332850	TGTTTTCTTCCAACTGTCCTTGCT	GTGGTAGAGGAGGAACAGCAACAG
chr4	153332780	153332905	ACTTCACCATTCCTTGCAGTGT	CTCTCTGAGAGGTAACCCTTCCT
chr4	153332845	153332982	TACCACACGATTCATCTGTTCTTCATC	CAAGAAGTAGCAAGCTGGCTTT
chr5	112043361	112043494	TGTTGGTGAGGAAGGTGAAGC	GTGCTCCAGGACCCGAGAA
chr5	112043469	112043608	CCCTCAGTTCTCGGGTCCT	GAGACGTCAATGCCTGCAG
chr5	112090500	112090639	CCTTTCTTTAAAAACAAGCAGCCACTA	TCTTCAGTGCCTCAACTTGCTT
chr5	112090585	112090721	AGGATGGCTGCAGCTTCATATG	TTCATATTAGATGCCTCAGTTTCCAGTTT
chr5	112090654	112090792	CTTCGACAAGAGCTAGAAGATAATTCCA	CCTCAAGTTTACAAGAGGGAATACTGAAT
chr5	112101933	112102070	TTCTCAGCATACTTAAATGTCAAGAAATACA	AGCCATAGCTTCATCTTCAATACTTCC
chr5	112102032	112102169	AAACAACTACAAGGAAGTATTGAAGATGAAG	CACACCTAAAGATGACAATTTGAGCTTAAAAA
chr5	112102826	112102962	AGAATATTTTAGACTGCTTAAAGCAATTGTTG	CCGGCTTCCATAAGAACGG
chr5	112102912	112103047	CCTGGAGTAAAACTGCGGTCAA	TGCTTCCATTTACAAACCCTCTTCT
chr5	112102990	112103128	GAGTGCAGTCCTGTTCCTATGG	GGAGTACACAAGGCAATGTTTACTATATGA
chr5	112111270	112111405	CTGCAGTCTTTATTAGCATTGTTTAAACGT	TTTTAGTGAGATTCTGAAGTTGAGCGTAAT
chr5	112111338	112111473	TGCTGATCTTGACAAAGAAGAAAAGGA	ATTAAAGTTTCAAATAAGTTGTACTGCCAAGTT
chr5	112116475	112116600	TTGTGGTTTTAGTTTTCCTTACAAACAGATA	CTGTGCTCGTTTTTCCATATCCTG
chr5	112116541	112116665	ATCAGAGTTGCGATGGAAGAACAA	AGCTGTAATTCATTTTATTCCTAATAGCTCTTC
chr5	112128055	112128194	GAGCTTTTAAGTGGTAGCCATAGTATGA	GTCGTATACGAAGTATGTCCTTTTCGA
chr5	112128128	112128266	CTTGTTTTATTTTAGCGAAGAATAGCCAGA	CTATTTTTATACCCACAAACAAGAAAGGCA
chr5	112136938	112137077	CATTTTTGCATGTACTGATGTTAACTCCA	ACCATTACCAGAAGTTGCCATGT
chr5	112137022	112137151	GGCAGAATGAAGGTCAAGGAGT	AGAACCATCTTGCTTCATACTTTTCTGAT
chr5	112151103	112151242	AGACACTTCATTTGGAGTACCTTAACATG	ACTAGAACTCAAAACACTGGCTGTT
chr5	112151192	112151323	GGTTCAACTACACGAATGGACCAT	CATTAGTGACCAGGGTTTGTAATCTTCT
chr5	112154583	112154719	ATCCCATTCATCACTTAATTGGTTTTTGG	CATATCATCCTTATCATGAGTACCAAGCAT
chr5	112154656	112154781	CCCACAGGTGGAAATGGTGTATT	CCAGACTGTCGCATGGATATACAG
chr5	112154722	112154848	GCGAACTTTGCTAGCTATGTCTAGC	GGAATTTCCCAACAATACAGAGTCTTTG
chr5	112154785	112154910	TCTTCCTCTCCTCATCCAGCTTTTA	TGTGAGTGAATGATGTTGTGGAGT
chr5	112154904	112155043	ACTCACAGCCTGATGACAAGAG	ACTTGGATTTTTGTCCTGGTCCAT
chr5	112154970	112155095	GCGCTTACTGTGAAACCTGTTG	AATTTCACATTTGCTTTGAAACATGCAC
chr5	112157541	112157678	ATTGCTCTTCAAATAACAAAGCATTATGGT	CATTGCATGTCTATGCTCTTCATCAAAT
chr5	112157618	112157756	CTGTCCTGCTGTGTGTGTTCTA	GAATTTCTACCATGATTTAAAAATCCACCA
chr5	112162771	112162910	GATTGTCTTTTTCCTCTTGCCCTTTT	AAAGCCATTCCAGCATATCGTCT
chr5	112162855	112162989	GGGCTTACTAATGACCACTACAGTATTAC	CTCATACCTGAGCTATCTTAAGAAATACATGTT
chr5	112163548	112163684	AGACATTTAGTAGCCAAAAATAAAGCTTGG	TCAGATTTTAGTTGGGCCACAAGT
chr5	112163625	112163758	GGCTACGCTATGCTCTATGAAAGG	CCCTGCCTCAAAGAAAAAGAGAAAAA
chr5	112164562	112164693	AGTGTTTTGAGGAATTTGTCTTGGC	AGTACTAAATGTTTTCAAAGGTACCTTTTTAAC
chr5	112164625	112164764	GGAAGTGTGAAAGCATTGATGGAAT	GGTAAGAAATTAGGAAATCTCATGGCTAAA
chr5	112170575	112170703	ATCAGTAACATAGAAGTTAATGAGAGACAAATT	GTGCAATGTGCTGACAAATTCCATA
chr5	112170646	112170780	AGGAATCAACCCTCAAAAGCGT	TCTGGCTCCGGTAAGTAAGAGT
chr5	112170726	112170864	GCTGTAGATGGTGCACTTGCAT	ACCTGTGGTCCTCATTTGTAGC
chr5	112173199	112173336	ACTGCATACACATTGTGACCTTAATTTTG	CCACATGCATTACTGACTATTGTCAAACTA
chr5	112173256	112173380	CCTAAGAGAGAACAACTGTCTACAAACTTT	CTTCCTGGTCTTTAGGATTTCTTGCT
chr5	112173396	112173525	GGGCAGTTAGCATGCTCAAGAA	GGAGACATAATATTGGCATCCTTGTACTTC
chr5	112173461	112173599	GCAGCTTTAAGGAATCTCATGGCA	ATAAGTGCTGAGCATCTAATTCTGCTT
chr5	112173536	112173675	TTGCCATCTCTTCATGTTAGGAAACA	AGACTTTGCTTGTGTCTCTGCTT
chr5	112173612	112173746	ACAATATAGACAATTTAAGTCCCAAGGCAT	TGTTGCCAGTATTAAAATTGTCTGACCTAT
chr5	112173673	112173798	TCTCTATGGTGATTATGTTTTTGACACCAA	GAAGAGGAGCTGGGTAACACTG
chr5	112173741	112173865	GCAACATGACTGTCCTTTCACCATA	AATTCCGCGTTCTCTCTCCAAA
chr5	112173805	112173929	AGGAAGCTTAGATAGTTCTCGTTCTGAA	TCTGCAAACCTCGCTTTGAAGA
chr5	112173873	112174002	GCAACTACCATCCAGCAACAGAAA	CTGTCTTCCTGAGAGGTATGAATGG
chr5	112173945	112174075	CCCAGATTGCCAAAGTCATGGA	GGCAGCAGAGCTTCTTCTAAGT
chr5	112174016	112174154	ACCACTGAATTACATTGTGTGACAGAT	CTAATTTGGCATAAGGCATAGAACATGTC
chr5	112174085	112174215	TCAAACACTTACAATTTCACTAAGTCGGAA	TTACCATAACCATCACTACTACTGACACT
chr5	112174209	112174348	ATGGTAAAAGAGGTCAAATGAAACCCT	TCCATCATTATCATCCATATGATTTGCACT
chr5	112174293	112174432	CAGCCGACCTAGCCCATAAAAT	TTCATTCTGTGAAGGACTTTGCCT
chr5	112174386	112174510	CAGATGAGCAGTTGAACTCTGGA	TGTACTTTGATTCCTTGATTGTCTTTGCT
chr5	112174439	112174574	GCAAGACCCAAACACATAATAGAAGATGAA	GTCCAAAATGTGGTTGGAACTTGA
chr5	112174511	112174636	ACTTATCCTGTTTATACTGAGAGCACTGA	CACTCGATTTGTTTCTGAACCATTGG
chr5	112174575	112174700	AGCAGGAATGTGTTTCTCCATACAG	CTTCATAGTCATCTTCTTGACACAAAGACT
chr5	112174631	112174755	CGAGTGGGTTCTAATCATGGAATTAATCA	TCTTCATGCTGTTCTTCTTCAGAGTAAC
chr5	112174747	112174871	GCATGAAGAAGAAGAGAGACCAACAAATTA	ACTGTTTCTGTGATGAAGGAATATCTGTG
chr5	112174803	112174929	GTCATGTGGATCAGCCTATTGATTATAGT	GAAGACATATGTTCGGTTTTACTGCTTTG
chr5	112174933	112175066	CAGTGAGAATACGTCCACACCTT	TTGTTTCTTGGTTAATAGAAGAAACTTTGC
chr5	112175002	112175140	GAGTAGAAGTGGTCAGCCTCAAAA	AGCTGATGACAAAGATGATAATGAACTACA
chr5	112175114	112175239	AGTTCATTATCATCTTTGTCATCAGCTGA	AGCTGACCTAGTTCCAATCTTTTCTTTT
chr5	112175177	112175302	GCAGATTCTGCTAATACCCTGCAA	CAGTCTGCTGGATTTGGTTCTAGG
chr5	112175239	112175363	TGAAGATCCTGTGAGCGAAGTTC	CTCCTGAAGAAAATTCAACAGCTTTGT
chr5	112175299	112175423	ACTGCAGGGTTCTAGTTTATCTTCAGA	GAACATAGTGTTCAGGTGGACTTTTG
chr5	112175364	112175496	CGAAATCTCCCTCCAAAAGTGGT	GCAATCGAACGACTCTCAAAACT
chr5	112175435	112175574	CTCATGTTTAGCAGATGTACTTCTGTCA	CCAGGGCTATCTGGAAGATCAC
chr5	112175520	112175650	GCAGTGGAATGGTAAGTGGCAT	AGGTACTTCTCGCTTGGTTTGAG
chr5	112175586	112175725	CACCAAGCAGAAGTAAAACACCTC	CCTCTGAACTGCAGCATTTACTG
chr5	112175669	112175804	GCTGAAAAGAGAGAGAGTGGACCTA	TGGATGAACAAGAAAATCCATCTGGA
chr5	112175738	112175877	CCAGATGCTGATACTTTATTACATTTTGCC	TGAACTGGAGGCATTATTCTTAATTCCA
chr5	112175817	112175956	TGAGCCTCGATGAGCCATTTATAC	TTTTTCTGCCTCTTTCTCTTGGTTTT
chr5	112175903	112176042	GAATCAGAGCAGCCTAAAGAATCAAATG	GGCATGGCAGAAATAATACATTCTTCTAGT
chr5	112175969	112176100	GAAAAGGACCTATTAGATGATTCAGATGATGAT	TGGAGGTAATTTTGAAGCAGTCTGG
chr5	112176038	112176163	ATGCCAACAAAGTCATCACGTAAAG	CAACCTGTTTTGTGATGGTAGAAGTT
chr5	112176104	112176233	GTGGCAAGGAAACCAAGTCAGCT	GTGTCCCTTCAACACAATACACC
chr5	112176217	112176356	TTGTGTTGAAGGGACACCTATAAACTTT	TATCTCGTTTTTCAAATTCACCTGACTGT
chr5	112176295	112176429	GTTAGCTGCTGGAGAAGGAGTT	AATTCAGGTATGGTTACAGATGAGGTTTTT
chr5	112176363	112176502	CTACAGAAGGCAGAAGTACAGATGAG	ACTTTTCCCTTTGGGCATAGCA
chr5	112176444	112176583	CAGAGGAAGGTGATATTCTTGCAGAA	CTGATTTTTGTTGGGTGCAGAAGA
chr5	112176526	112176656	GATAATGGACCAGGTCCAGCAA	CACGTGTCCTATATTCAGTATTTTGTGGT
chr5	112176589	112176713	TGGTAAGAAAAAGAAACCAACTTCACCA	TGTCTGAGAAAACTCTCTCAGCATTTAAAT
chr5	112176677	112176801	AAAAATAATTTAAATGCTGAGAGAGTTTTCTCA	CTTCCTCTGACTCTATCTTCATTATTTGGG
chr5	112176706	112176845	CTCAGACAACAAAGATTCAAAGAAACAGAA	TTCCTTCAATAGGCGTGTAATGATGA
chr5	112176845	112176978	ACTCCTTACTGTTTTTCACGAAATGATTCT	CTGGTAACTTTAGCCTCTGATTCCTTATTT
chr5	112176912	112177045	TTTCCAGGGAAAAGGCTGAATTAAGA	TATTGGCTGCTTTGCAATAGCTTG
chr5	112176985	112177123	AGAACTAACCTCCAACCAACAATCAG	CCCTCTGTCTGGTATGTCTTTGGA
chr5	112177062	112177201	AACCCATACTTCAGAAACAATCCACTT	ACTCAGAGAGGAATTATGAGAAAAGCAAAC
chr5	112177127	112177265	GCAACTGATGAAAAGTTACAGAATTTTGCT	GCTCAGTCTCTTTGATAGGTTCATTTTCTT
chr5	112177200	112177329	GTTCTCTCAGTGACATTGACCAAGA	TGAAATGATTTAGGAGCATAGCCTGATG
chr5	112177269	112177406	CTGACTCACAGGGAGAACCAAG	ACAGGTCATCTTCAGAGTCAATACTAAGA
chr5	112177342	112177466	CCCAGTTTGTTTCTCAAGAAACAGT	CACCCTTGAGTCTTGAAGGCTTT
chr5	112177408	112177537	GCAGGAATGTATAAGCTCCGCAAT	ATCTTTCAAATCAAGTGTCAGATCTTCAC
chr5	112177480	112177611	TAGTCCCAGAAATATGGGTGGCATA	CCTTCCTGAATAGCTTTCCAATCAAAATTT
chr5	112177545	112177675	GACCAGATTCAGAACATGGTCTATCC	AGCTTGTCTAGATAAACATGCAGCA
chr5	112177606	112177730	GGAAGGTGCAAATTCCATAGTAAGTAGTTT	GTGATCCCAGAGAGATTCCTGATTTC
chr5	112177669	112177794	ACAAGCTTCGTCTGATTCAGATTCC	AGAATTCGTGGGCCTTTATTACTTGT
chr5	112177729	112177868	ACCATTTCATCTTACACCTGATCAAGAAG	TTTTTCCTCCTTTGATTCCTTTACTTTCAG
chr5	112177803	112177929	GGGAGAAAAGTACATTGGAAACTAAAAAGA	ATTTGGCCTGAAATTTCTGAATTAGATCG
chr5	112177900	112178024	TCGATCTAATTCAGAAATTTCAGGCCAA	GACTTGTACTTGAGGAGCTATTTCGAA
chr5	112177946	112178071	GCAAACATGCCTTCAATCTCTCGA	GCTTTTGGAGGCTGGAGTCTTAAG
chr5	112178085	112178214	AAACAGCCACCACTTCTCCTAG	GTCGAATCTCTAGATCCTGATCTAGAAGG
chr5	112178148	112178272	CCAGGCAGACATCCCAAATAGG	GTTTCGGCCAGGAGACTGTATAG
chr5	112178249	112178373	CCTATACAGTCTCCTGGCCGAAA	GAACCTGAGGACTTAGTTGAAGCA
chr5	112178302	112178426	TCCTCCTAACAAATTATCTCAACTTCCAAG	TAAGGTTCTGTTGGCTCATCTGTCTA
chr5	112178417	112178542	CAGAACCTTACCAAACAAACAGGTTTATC	AGAAAGTTCTACCTTTTTATTGGCTCCAT
chr5	112178478	112178616	CTGCCTCCAAAGGACTAAATCAGAT	GTTGACTGGCGTACTAATACAGGTC
chr5	112178551	112178690	TTCAACTAAATCAAGTGGAAGTGAATCTGA	GAGAAAGAGATTCAAATGAAGCAGATTCC
chr5	112178630	112178754	GCTCCAAGCCCAACCTTAAGAA	AGGGAAGGACTTAAAACTGGAGTTTG
chr5	112178694	112178821	CATCTAGACCAGCTTCTCCCACTA	ATTAGGTGGGAGTTTTCGCCAT
chr5	112178764	112178894	GTCTCTATCCACACATTCGTCTGTT	TTTCAGAATGAGACCGTGCAATATCA
chr5	112178828	112178954	CCCACTATAGAGTATAATGATGGAAGACCA	AATGTTTGCTGTGCTCACGTTT
chr5	112178894	112179031	AGTCCTTCTAGACTTCCAATCAATAGGT	GGATTCTGATGAAGCAGAAAGAATTGAAG
chr5	112178968	112179107	TCGAGTAAGCACTTGGAGAAGAAC	CTTGGTTTTCTTTACTTTGTTTGGTTCCT
chr5	112179041	112179178	GCAAAAAGTGAGGATGAAAAACATGTG	GGTCTGAGAAGTACTATTTGTGGGAGA
chr5	112179112	112179251	CGCAAAAGGAACATGGAGAAAAATAAAAG	TTTTAGAAACAGCAGGTGCCATTTG
chr5	112179191	112179330	GCTACAAATGGTGCTGAATCAAAGA	GGAGTATTACCTGTGGGAGATCTTC
chr5	112179272	112179410	ATTGAGGACTGTCCCATTAACAATCC	CCACATTTTGTTTTGCCTGATTATCTTTTG
chr5	112179343	112179482	CAGTGTTTCAGAAAAGGCAAATCCAAA	GGGCATCCACCTGAATAAAGGA
chr5	112179432	112179571	GTACCGTGGGTTTGGAAAATCG	GGTACGTTCCACTATAGAACTTTCATTAGT
chr5	112179499	112179624	TGAGATAAAACCAGGACAAAATAATCCTGT	GCAACAGTCCCACTAGGTGAAC
chr5	112179579	112179718	GTTCTAGCAGCTCAAGCAAACAC	CACTGGAGTTGGGATCTGAGATG
chr5	112179659	112179783	CCTAGGAAAAGCAGCGCAGATAG	GGACTTTGGGTTCCACTGGATTC
chr5	112179718	112179842	GAATAACAACACAAAGAAGCGAGATTCC	GTTTCATTCTTCCTCTCTTTTAAACAGATGTC
chr5	149433602	149433727	GGGAGAGTGGTACTCCCTG	CTGGAGGAGGAGAGCTCTAGTG
chr5	149433661	149433796	GCAAGGGCTGGGCGATATC	CACCCTCAGGACTATACCAATCTG
chr5	149433811	149433949	CTGTCAGTCCAGATCCATCAGG	GACCCACCTTCCAGCAGATC
chr5	149433975	149434114	GGCCTGCATGATGCTGTATCT	TACTAAACTTACTTTGACTGGGTTTGGG
chr5	149434736	149434860	CTTCCATCCCTTTCCAGCGAA	TCTATAAACTGGTGAAGGATGGATACCAA
chr5	149434787	149434926	TCCCTTCGCTTACATATTCTTTGGG	CCTCTTACCTGATCTTGGCCTT
chr5	149435476	149435614	CTGCACTCTCACCAACCCTC	CCTCCTCTGGGAGATCTTCTCA
chr5	149435647	149435786	GTAGACACAGTCAAAGATGCTCTCT	GCAATGTAAGTGCTGGGAGGG
chr5	149435777	149435916	CTTACATTGCCCTTGACAATGTAGTT	GCTTTCCCTCAGTGCATCCA
chr5	149435798	149435932	TAGTTGGAGTCATTCATGATGTCCCTA	AGACTAACCCTGCAGTGCTTTC
chr5	149436776	149436900	CCCATCGTCACTCATCCAGC	CACTTCTCCAGCCAAGTAGCC
chr5	149436841	149436965	CCTACTCACATTCTTGGAAGCGAG	CGCCTCTTCCCACCCTAGA
chr5	149437009	149437133	CCCTTCTCCTTTTCCCTTGTTATCA	GGTGTGGACACCTATGTGGAGA
chr5	149437075	149437212	GAGAAGGAGTCATTTGAAGAAGTGGA	CTGAGCAGTGCAGTGATGATGA
chr5	149439188	149439316	TGAGCTGGCTTTGAAGACAGAC	CGAGGGAGGCGTCGACTATA
chr5	149439264	149439403	TGCGGACATATTTCTTCTCGAGG	GTACTGTTGCTATGGCGACCT
chr5	149439355	149439492	CTCAGCCTTCCTTCGCAGA	CTCATGCTCCTGTTCATGGAGG
chr5	149440345	149440476	GACGGAACAAGGTAGCCCTG	CTGGGCCAGCACGAGAACATC
chr5	149440430	149440562	TGGGTACAGGCTCCCAGAA	CTTTGGGACTGTGGTTCTTCCT
chr5	149440959	149441097	TGAAATGTGTGTGATGCCTCTTGT	CAAGGAGGATGCTGTCCTGAA
chr5	149441044	149441170	CCTCACTCACACTTCAGCATCT	TGTGCGTGGCAGGTAAGAC
chr5	149441247	149441373	TGTGATAGGAAGCTGTGGAGTGA	TATGAGGGCAACAGTTATACTTTCATCG
chr5	149441277	149441403	CCATCTCACCAAACTGCAGGTT	TACCAGGTCCGCTGGAAGAT
chr5	149447718	149447844	GGGTACCATCCAAATCTGGCT	CGCCTGCATGTCCATCATG
chr5	149447790	149447920	GTACAATAGCAGCAGGAGCAGCA	CTCACTGCTTTGCTTCATGCC
chr5	149449319	149449458	CTCCAAAGGTGGAGCCAACCC	GGCCTTCATACCCATCTCTGC
chr5	149449426	149449565	TCCCTCTCACCTGCAGAGAT	GAGCCCTTCCACAAGGTGA
chr5	149449512	149449637	CTCTAAGGTCTCAACAGTCAGCA	GCTTTTGCCAGGTGTGATGAG
chr5	149449636	149449764	GCAGAATGTGGCTCAGAGCTT	TGCAGTGGCCACACTGATAG
chr5	149449725	149449861	GGTGAGTGGAGCCCACTTAC	CCCAGAGGTAAGCGTCATATGG
chr5	149449818	149449943	TGCCAGAGCCGTTGATGAAT	GGCACAGGGAAGTAGGTACTG
chr5	149449919	149450054	CTCCCAGTACCTACTTCCCTGT	GCTGGAGAGCTCTGACGTT
chr5	149450025	149450164	GGGTGAGCTCAAACGTCAGA	TCACCAACACCACCTGATTCTC
chr5	149452796	149452935	CCTGATGCTTGCTGAAGCATAC	CTACCTGGGACCCTTTTCTGAC
chr5	149452868	149452993	ATGTGTCCTTGGTGGTAGCATTAG	GGCTCAACCTCAAAGTCATGGT
chr5	149452931	149453068	GGTAGGTCCAGTTAAAACCTTGCA	TCTGCTTTCCAGAGAGTGCCTA
chr5	149453019	149453143	GAGGTTCTGCTCAGAGCTCAAG	CTGGATCAATGGGTGGATGACAA
chr5	149456742	149456873	AGGTCTCCTTCCCTGACATCAG	CAAGCACTCCACCTCCATGTT
chr5	149456821	149456945	CACCACCCTGATGCTTACCTAC	GACCCTCAACCTCGATCAAGTAG
chr5	149456908	149457033	CGGCATGTTGGAAATCTACTTGATC	CCTTGGTATAACATCTCCATTCCTTCTG
chr5	149457601	149457732	CAGGACTCCACCATGGGAAAC	CTCAGCCAGCAGCGTTGAT
chr5	149457682	149457821	TTGTTGTGTTGGAGGAAGACATCA	CCGGTCTCAGTCATCCCAG
chr5	149457757	149457881	CGAATCCGCACCAGCTCT	AGGGAGGAGAGCAATATCTCTATCATG
chr5	149459496	149459633	AAGAAAGAGGACATCCCACTGC	CGGCTGAAAGTGCAGAAAGG
chr5	149459608	149459734	CACGCACCTTTCTGCACTTT	CCTGGCATGGCTTCACCAT
chr5	149459630	149459765	GCCGGATGCTGATGGACATC	CTCATGCGCCACACCAACT
chr5	149459727	149459855	ATGCCAGGGCGAGAAGGAGTA	TTCGAGGACCAGGACGCACTA
chr5	149459831	149459970	GCAGTAGTGCGTCCTGGT	ACCTATGTCCAGGTACTCCTTGG
chr5	149460305	149460433	TTGGGAGGAGGCTCAGACT	CCTCAGCACCAACAACGCTA
chr5	149460379	149460505	CTCAGTGCAGCGATAGGTCC	CAATGGCAGCGTGGAATGG
chr5	149460455	149460587	TACAGGGTCCAGTGAGGTGAT	GTCAGGGAATCCCAGTGATAGAG
chr5	149460506	149460631	CCCACACATCGCAAGGTCA	CATCCTAGACCTCACTTCTGTCTG
chr5	149465830	149465957	GGAGACTAAAACAGCCTGAGGA	GCCACAGCTTGGCATGGTAA
chr5	149465926	149466064	CCCGTTCTGCTCTTACCATG	AGCTAGTAGCTGAGAGCTCTGT
chr5	170814886	170815022	TTCTCTGGAGCAGCGTTCTTTT	CCCAGCAGTTACCGAAAAGATAG
chr5	170817003	170817138	GTTTCAGTGTTATTTTTCTCCTTGTTAGAGTTG	GTACCGTTCTTAAAGATAACTGGTGCT
chr5	170817043	170817182	CTTCATTTACAGGTTGTGAACTAAAGGC	GGCTGAAATCAAGTAGGGTTAAGTAGTTTA
chr5	170818296	170818435	TTTTTGTTCACAGGTCAGTTTAGGG	CCCTTACCGTTGGCTGTACA
chr5	170818409	170818546	AAATGTCTGTACAGCCAACGGTAA	CAGTGACAGAAGATAAAGAACCACTTTCTA
chr5	170818675	170818809	CACATGTTTAGTGATGAAAAATTTCTCCCT	ACATACCTACTAAGTGCTGTCCACTAATAT
chr5	170818677	170818816	CATGTTTAGTGATGAAAAATTTCTCCCTTCT	AAAAATAACATACCTACTAAGTGCTGTCC
chr5	170819690	170819824	AATGTCTAATAAATTGTATTTTAGCTGTGGAGG	CTACCTGTGGAACCTTGCTACC
chr5	170819707	170819846	ATTTTAGCTGTGGAGGAAGATGCA	ACCTATAATAAAATTGCCATCTCTACCTGTG
chr5	170819857	170819992	AGCTTTTAGTTTGGTGATAGAACAGCT	TCATACTTACTCTTCATCATCATCCTCTTCA
chr5	170819940	170820066	ATGAAGATGATGACGATGATGATGAAGAG	AAAACCCTCATGCATATAACTATGTCAAATTC
chr5	170827119	170827257	TTTTGAAAGTGCTTAATGTCTTGACATTTCA	TCTATTGTTAGTTTAACAACCTTGTAGCATTGT
chr5	170827804	170827934	GGGTCAGGGACAGTGATTAAGATAAA	CTTACTTTTGATCTTGGTGTTGATGATGG
chr5	170827831	170827956	TTCTAATTGCAGTCTATACGAGATACTCCA	GACCCACGTGTAAATGTAGCCA
chr5	170832191	170832329	AATTAGCTTTATAAGGGAGTTTTGTGAGAATAT	CTGTTTCTTGAAGGATTCTTGTCCC
chr5	170832278	170832414	ACCTTTTGGAAATTCATTTCTTTTTCAGGG	TACTCACTTTTTCTATACTTGCTTGCATTTTTG
chr5	170833312	170833450	TGTCCCTTGGATACAATGCTAAAATGA	CCCATCTTTGGGCTTAATTTACATGT
chr5	170834658	170834796	CGGTGTATTTCTCTACTTACCTGTAATAATGC	CCCAGAAAATCCAGTTACCTCTTG
chr5	170834761	170834885	CGGATGACTGACCAAGAGGT	GTTAGGAACTTTTTAAAAAGAGCCAACACTTAA
chr5	170837410	170837549	AGTTAACTCTCTGGTGGTAGAATGAAAAATAG	GCCAGAGATCTTGAATAGCCTGG
chr7	55086929	55087068	TATTGATCGGGAGAGCCGGA	ACGCCCTTACCTTTCTTTTCCT
chr7	55209899	55210037	CCTGGACCTTGAGGGATTGTTT	GAGAAAATGATCTTCAAAAGTGCCCAA
chr7	55209980	55210114	TTGCCAAGGCACGAGTAACAAG	TCATAATTCCTCTGCACATAGGTAATTTCC
chr7	55210052	55210189	GTTCAATAACTGTGAGGTGGTCCTT	CCTTTCTCCACTTAGATTTTCTCCAATTTT
chr7	55210938	55211076	GACCTTGAGTTCTTGAGTTCCTCAA	TGATCTGCAGGTTTTCCAAAGGAAT
chr7	55211017	55211156	GTTATGTCCTCATTGCCCTCAACA	CTTCAGTCCGGTTTTATTTGCATCAT
chr7	55211095	55211230	ACGAAAATTCCTATGCCTTAGCAGT	CTGCTGTCTGCATTTATGAACCC
chr7	55214272	55214404	GCTCACCGCAGTTCCATTCTC	GACATGTTGCTGAGAAAGTCACTG
chr7	55218922	55219060	GGAAAGGGCGTCATCAGTTTCT	CTTACGTTTCTGGCAGTTCTCCT
chr7	55218995	55219120	TGTGATCCAAGCTGTCCCAATG	CACCTAAGCAAGTGAAGGAAGAGAG
chr7	55220179	55220316	CCCTGGGAAATGATCCTACCC	ACTGGTTGTGGCAGCAGTC
chr7	55220239	55220368	TGACCAAAATCATCTGTGCCCA	GGGCATCTTACCAGGCAGT
chr7	55220343	55220473	GAGAGCGACTGCCTGGTAA	TCTGTTATGACAAATGCTAATTGACAGCT
chr7	55221606	55221733	GGCTTTCTGACGGGAGTCAA	CGTGGCTTCGTCTCGGAATT
chr7	55221684	55221821	GTGTCCTCTCTCCTCCATAGGT	CACCAAAGCTGTATTTGCCCT
chr7	55221751	55221885	CCCACTCATGCTCTACAACCC	GATGCCTGACCAGTTAGAGGG
chr7	55223492	55223631	CATCACCTTCCTTTCATGCTCTCT	CAAGGCCCTTCGCACTTCTTA
chr7	55223592	55223726	AAGACGGCGTCCGCAAGTG	GGAAGATGTGTTCCTTTGGAGGTG
chr7	55224177	55224316	CTTAATCCAACAAATGTGAACGGAATACA	CTGATGGAGGTGCAGTTTTTGAAG
chr7	55224255	55224385	AAAGACTCACTCTCCATAAATGCTACG	TTCTTTATACAAGCAACTGAACCTGTGA
chr7	55224382	55224508	AGAAAAACAAAATCTGCCTTTTTAACTGGT	GTTTTCAGAATATCCAGTTCCTGTGGAT
chr7	55224444	55224582	TGTTTCAGTGACTCCTTCACACATAC	TTCTCTCTCTAAAACACTGATTTCCCATTT
chr7	55225319	55225458	CGTGGTGTGTGTCTGAAGTCTTT	TGGTCAACTTACTGTTGCTTGGT
chr7	55225399	55225523	CCATGCCTTTGAGAACCTAGAAATCA	GCAACTCTCCTGTTAAGCCTAATTTCC
chr7	55227799	55227930	TTCACCACATGATTTTTCTTCTCTCCA	TTTCCTGAAATTATCACATCTCCATCACTT
chr7	55227863	55227987	AACATAACATCCTTGGGATTACGCT	CCGGAGGTCCCAAACAGTTTTT
chr7	55227984	55228123	CCGGTCAGAAAACCAAAATTATAAGCA	ATTTAAATGGGAATAGCCCTTCAATATTCT
chr7	55229153	55229283	CTCTGTCACTGACTGCTGTGA	GCTGACATTCCGGCAAGAGA
chr7	55229181	55229313	TGTCTCCGCAGAGGCCACA	GTTGCACTTGTCCACGCATT
chr7	55231343	55231479	ATTTGGAATTTTGAAGAGGTGATTTGTGTT	CACTCTGGGTGGCACTGTATG
chr7	55231424	55231548	AGTGAGCCAAGGGAGTTTGTG	AATGGACGTGGATAGCAGCAA
chr7	55232930	55233066	AAGAAAGAGACATGCATGAACATTTTTCTC	GGGTGTTGTTTTCTCCCATGACT
chr7	55232989	55233113	TCCAGTGTGCCCACTACATTG	ATGGCACAGGTGGCACACAT
chr7	55233059	55233183	CAACACCCTGGTCTGGAAGTAC	TCTCTGAATTTGCAAGAGAGGAAATGTT
chr7	55236169	55236295	AAAAATGTTAGTGGTCATTTTTCTAATGTCTT	AAAGGGAGAAATTGAAATTGTAGAAAGGAAATG
chr7	55237954	55238084	CCCAGGCCTCTCACATATTGAA	GGACACGCTGCCATCATTACTT
chr7	55238022	55238160	GCCATGTTATTCTGCCTTTTTAAACTATCA	GCTGAAACTCTGACGGCAGAA
chr7	55238113	55238251	AGTCATGCTTAGGATGGATCCCT	TGAAGGCATGAGGCTCAGTG
chr7	55238195	55238332	GCCTTCTGCATCTGTGATCATCA	GGAAATGGGTAGGATACTCTTGGGAA
chr7	55238815	55238950	ATGCCAAAGAAGTAGAATGAGAAAAATGTATA	CATTCTTGACGAGGTCCATGTGA
chr7	55240559	55240697	TTCCAAGATCATTCTACAAGATGTCAGTG	GGCGATGGACGGGATCTT
chr7	55240650	55240789	TTCCTTGTTCCTCCACCTCATTC	GTGCGCTTCCGAACGATG
chr7	55240773	55240912	ATCGTTCGGAAGCGCACG	TAACATACACAACTGCTAATGGCCC
chr7	55241579	55241704	GGTGACCCTTGTCTCTGTGTTC	GCACTTTGATCTTTTTGAATTCAGTTTCCT
chr7	55241625	55241749	TCTTACACCCAGTGGAGAAGCT	CCAGGGACCTTACCTTATACACC
chr7	55242365	55242502	GCACCATCTCACAATTGCCAGT	CCTTGTTGGCTTTCGGAGATGT
chr7	55242446	55242585	AAATTCCCGTCGCTATCAAGGAAT	CTGCCAGACATGAGAAAAGGTG
chr7	55248947	55249083	CATGCGAAGCCACACTGAC	GGCATGAGCTGCGTGATGA
chr7	55248992	55249131	TACGTGATGGCCAGCGTGG	CCAATATTGTCTTTGTGTTCCCGG
chr7	55249092	55249220	GCCTCCTGGACTATGTCCG	GGATCCTGGCTCCTTATCTCCC
chr7	55259346	55259485	GAATTCGGATGCAGAGCTTCTTC	GGTGTTTTCACCAGTACGTTCCT
chr7	55259387	55259518	CACAGCAGGGTCTTCTCTGTTT	GCCAGCCCAAAATCTGTGATCTT
chr7	55260378	55260516	ATTAGGTCCAGAGTGAGTTAACTTTTTCC	TCTGGTGGGTATAGATTCTGTGTAAAATTG
chr7	55260454	55260579	CCAAGGTGCCTATCAAGTGGAT	GCTTGGCCTCAGTACAAACTCATTAG
chr7	55266366	55266496	CATTCATGATCCCACTGCCTTCT	CTTTCTCCAGGATGGAGGAGATCT
chr7	55266439	55266571	GGATCCAAGCCATATGACGGAAT	CCACCAGTCACTCACACTTGAC
chr7	55266515	55266653	CACCCATATGTACCATCGATGTCT	TGACATTTCTCCAGGGATGCAAAG
chr7	55267926	55268065	ACCAATGCCTTCTTTAAGCAATGC	AGAATTCGATGATCAACTCACGGAA
chr7	55268007	55268134	AGGCTGGATGATAGACGCAGATA	CAATGGAAGCACAGACTGCAATT
chr7	55268846	55268984	GGGCCATTCTAATAGCCTCAAAA	AGGTACTCGTCGGCATCCA
chr7	55268932	55269070	GCCCTGATGGATGAAGAAGACAT	GAGAGAGACAGAGATTTCATACCAGAGA
chr7	55269322	55269447	ACACCTTCACAATATACCCTCCATGA	GAATTGTTGCTGGTTGCACTCT
chr7	55269400	55269539	ATGGGCAACTTCTCTGTTTCTTTTTC	TCCATGTAAAATAGAGCCATAGTGGAGA
chr7	55270123	55270260	ATCTCAAGGAGATCTCGGGTGAT	TGAGCTGTATCGCTGCAAGAAG
chr7	55270212	55270348	GCAAAGCTGTCCCATCAAGGAA	AGCAGGACTGTTTCCAGACAAG
chr7	55272898	55273027	TGGGATGGTGCTTTGCTGATTA	GGGTTCAGAGGCTGATTGTGAT
chr7	55272985	55273109	GCTCTGTGCAGAATCCTGTCT	GGGCTGGACAGTGTTGAGATAC
chr7	55273084	55273209	CCGAGTATCTCAACACTGTCCA	GAAAGAAGTCCTGCTGGTAGTCA
chr7	55273109	55273243	CACCTGTGTCAACAGCACATTC	CCCTTAAAGATGCCATTTGGCTTG
chr7	55273244	55273368	CTCCACAGCTGAAAATGCAGAATAC	GCTTGGTCCTGGGTATCGAAAG
chr7	116339061	116339200	GTCTTTCAGTTTTCTCTTCATTTCTGACAA	CTCTGCACCAAGGTAAACAGGA
chr7	116339113	116339237	CTGTTTTGGCAGATAAACCTCTCATAATG	GGACTTTGCTAGTGCCTCTTTACAC
chr7	116339247	116339379	GTGAATATGAAGTATCAGCTTCCCAACT	CCTTCTGAAGGTCTTCCTCATTTAAAACAT
chr7	116339308	116339432	TACATGAGCATCACATTTTCCTTGGT	ACATGGGAAACAATCTGGGTGTT
chr7	116339416	116339540	CAGATTGTTTCCCATGTCAGGACT	GCCACAGCTAATGAGTTGATCATCATAG
chr7	116339473	116339604	GGAAAGATAACATCAACATGGCTCTAGTT	ACTGTATGTCAGCAGTATGATTGTGG
chr7	116339601	116339737	CAGTCGGAGGTTCACTGCATAT	GTATTGCCTACAAAGAAGTTGATGAACC
chr7	116339677	116339810	TGGGAGCCAAAGTCCTTTCATC	ATCTTTCGTTTCCTTTAGCCTTCTCA
chr7	116339747	116339874	TTCTTATTTCCCAGATCATCCATTGCA	GGTAAGAATCTCTGAACTCAGGTAAAACAT
chr7	116339803	116339937	CGAAAGATGGTTTTATGTTTTTGACGGA	CCCTTTGGACCGTCAAGAAGTAAATAAA
chr7	116339874	116340008	CCCATTAAGTATGTCCATGCCTTTG	GGAATGCAATCCAGAGTTTATGGAACA
chr7	116339945	116340083	AGATGCTCAGACTTTTCACACAAGAA	ATTAAACACTTCCTTCTTTGTGGATCTCTT
chr7	116340019	116340143	TGCCTCTGGAGTGTATTCTCACA	GGCTCCTATTTGTCTAGCAAGCT
chr7	116340134	116340261	AATAGGAGCCAGCCTGAATGATG	TGAAGAAGTCGTTGACATATTTGATAGGG
chr7	116340202	116340340	AACCAATGGATCGATCTGCCAT	ACCCTATTAAAGCAGTGCTCATGATT
chr7	116340280	116340419	ACAATGTGAGATGTCTCCAGCATT	CCCTGGATATTCTTTTTGAGACTGATACTT
chr7	116371672	116371811	CTTGTTCATGTCTGGATTCACATTAACT	GAATAAGTCAACGCGCTGCAAA
chr7	116371755	116371879	CGCCGTGATGAATATCGAACAGA	GCTATGGTGAGGTCTCCTTTAATGAAG
chr7	116371817	116371941	TCAATTCAGCGAAGTCCTCTTAACA	GACACAGCTACTCTCAGAAAGCA
chr7	116379958	116380085	ACTGAGCTTGTTGGAATAAGGATGTT	CAATCACTTCTGGAGACACTGGAT
chr7	116380009	116380135	GGTTTCTCGATCAGGACCATCAAC	CTTCCCAGTGATAACCAGTGTGTAG
chr7	116380804	116380940	CCATCAAATGATATTTACATGTACCTTTTGTGT	CTGCAGCCCAAGCCATTCAA
chr7	116380891	116381025	CCCTTCTCTTCACAGATCACGA	CTCCGATCGCACACATTTGTC
chr7	116380974	116381101	CCCACCCTTTGTTCAGTGTG	GCCAGCTGTTAGAGATTCCTACC
chr7	116395327	116395452	ACATTTTGTTTGTTCGTTTTCCATATATGTGA	GTCAGCCTTGTCCCTCCTTC
chr7	116395394	116395531	ATGTTGTCCTTGTAGGTTTTCCCAAATA	CTCATTTCCAAGGAGAACTCTAGTTTTCTT
chr7	116395464	116395588	GGGACTTTGGATTTCGGAGGAATAATA	AGCATTTTAAGATCCTTACGTATTCATCGT
chr7	116395526	116395665	AATGAGAGCTGCACCTTGACTT	GAGATGAGCTTCTTGAGCAATTTTAAAAGA
chr7	116397430	116397561	ACAACCTAACCAGAAAATTCCTTGGAT	CGTGGCCATTTGAAATAATTATGGACATAT
chr7	116397501	116397628	ACAGTTGGTCCTGCCATGAA	AAAAATCAAACATGATAGGATAGAATCTTCCT
chr7	116397590	116397729	TGTGGTAAGGAAGATTCTATCCTATCATGT	GGACCGTATTTCGGCGAAATACT
chr7	116397684	116397813	CCCTCCAGGATCCTGTAATAACA	GTTTTTCCACCAATTGAAATGTGTCTAGAA
chr7	116397740	116397879	GGCACTTTACTTACTTTAACTGGAAATTACCTA	ACAGATATTAATTCAAATTGACAGATGCAACAA
chr7	116398463	116398589	ATGTGTATCTCTAATAGCTAAAATTCACTTCCT	CAATTTTCAATTTAACAGCAAACTCAGTTGAA
chr7	116398510	116398636	CAGTGTGTCAAACAGTATTCTTGAATGTT	GGGATCTTCACGGTAACTGAAGATG
chr7	116399359	116399498	GCAGGTGATTAAATTGAATCCCTCTCT	GGGACACTAACTGAATTCAGGTTTTTC
chr7	116399442	116399574	CAGTGGTGGGAGCACAATAACA	CTGAGTAGAACCATTGCTCAAAGGA
chr7	116403026	116403156	GGGTGGTAAATTATAAAGTTGCTATGGATG	AGGGAAGGAGTGGTACAACAGATT
chr7	116403100	116403238	CTAGGCATGTCAACATCGCTCT	GAGATCAAAGTATTTGGAAAGGATCCCAT
chr7	116403180	116403315	CCCTGAAAACCAAAGCCTTTTTCA	TCCAGTACATTTTCATTGCCCATTGA
chr7	116403253	116403382	TCCTGTGTTTAAGCCTTTTGAAAAGC	GCTATGAAGTCAATTAAGTTTGAGCTGATG
chr7	116409622	116409757	TATATTCCTTTGCCATTGTTAGCATTCCT	CTCTTATTTCCAACTTTTAACACTTCACCT
chr7	116409691	116409830	CCTTTCAGGGAAATGATATTGACCCT	GCTGTTCAATTTCAGCAGGTCATTG
chr7	116409763	116409887	AGAATATACACTTACATTCTGAAGCCGTTT	GGCTTCCTTATTTACATCATGAGAGGAATG
chr7	116411514	116411653	TGGCTAAATGCTGACTTTTCTTTATTTGTC	TGCTGTTGATATTGAGACAACACCA
chr7	116411592	116411726	TAGTTCAACCAGATCAGAATTTCACAGG	ACAGTAACAAAAATGCACCTTTAATTTGCT
chr7	116411669	116411807	GGGTTTTTCCTGTGGCTGAAAA	CTACATATAAGACAGCACACAAGAATCGA
chr7	116411868	116411997	TCTTTAACAAGCTCTTTCTTTCTCTCTGTT	TTCTGTAGTTGGGCTTACACTTCG
chr7	116411924	116412049	GCTACGATGCAAGAGTACACACTC	ATATACCTTCTGGAAAAGTAGCTCGGTA
chr7	116414850	116414984	TTCCATTATAAAAGCTCTTCCTGTTTCAGT	ATACTGCACTTGTCGGCATGA
chr7	116414931	116415059	ACAGATCAGTTTCCTAATTCATCTCAGAA	GACAGTATTTTGCAGTAATGGACTGGATAT
chr7	116415038	116415163	TCCATTACTGCAAAATACTGTCCACATT	CTTCCTATGACTTCATTGAAATGCACAATC
chr7	116415100	116415226	CAGTGCAGCATGTAGTGATTGG	CCAAAGATAAAATGCTTACTGGAAAATCGT
chr7	116417395	116417519	CATAATTAAATGTTACGCAGTGCTAACCA	CAAGGATTTCACAGCACAGTGAATTTT
chr7	116417455	116417584	GTGTATATCATGGGACTTTGTTGGACA	GCTATTTATTAGGTTGCAAACCACAAAAGT
chr7	116418783	116418922	TCACTGTTCCATAATGAAGTTAATGTCTCC	TTCCCAGGAGCGAGAGGACATTG
chr7	116418864	116419003	GACCGAGGGAATCATCATGAAAGAT	CATTTCGAATGAAATTTCGAAGATCTCCA
chr7	116418948	116419074	GCTGGTGGTCCTACCATACATG	ATTTTGAAGGGATGGCTGGCTTA
chr7	116421994	116422119	GAACAGTAGATGCTTAGTTTATGCTTTTCT	AAACTTTTTGCTTGCAAGATATTTCATGC
chr7	116422050	116422181	TGTAAAAGATCTTATTGGCTTTGGTCTTCA	GGATTGTGGCACAGAGATTCTGATA
chr7	116423273	116423412	GCCACTTGTTTAATCTGTAGATATTCAGCA	CATGTCTCTGGCAAGACCAAAATC
chr7	116423352	116423489	CTGTAGGCTGGATGAAAAATTCACAG	AGACTTTCCAAAGCCATCCACTT
chr7	116423432	116423561	GTGTACACAACAAAACAGGTGCAA	GTAAAAGAGGAGAAACTCAGAGATAACCAA
chr7	116435665	116435802	GGTCACATCTCTCACCTCATCTG	GCAACAAGTAAACAGTTATATCAAAGGTGT
chr7	116435700	116435835	TTTTACTAGTGGTCCTTTGGCGT	GGCAGTATTCGGGTTGTAGGA
chr7	116435880	116436010	CTTTTACAGAAATGCCTGCCTTCAA	GGACACCAGTTCAGAAAAGGATGG
chr7	116435949	116436073	TAATGCTAAAATGCTGGCACCCTAAA	ATAAGTAGCGTTCACATGGACATAGTG
chr7	116436059	116436185	GTGAACGCTACTTATGTGAACGTAAAAT	ACTAGCACTATGATGTCTCCCAGAA
chr7	116436117	116436249	CAGAAGATAACGCTGATGATGAGGT	CCTTTTAAAGGTCAGGCAGTGAAAAA
chr7	128829273	128829400	GAGACTCGGACTCCCAGGA	GAGCCTGTTCTTTCCAAGGGT
chr7	128843171	128843310	TCTGTGGGTCAGAGTGAGGAG	CACCCGGTCATTCTCACACT
chr7	128843285	128843421	TGCCCAAGTGTGAGAATGACC	TTCAGGGAAGCGGTCAGGA
chr7	128843404	128843536	CCTGACCGCTTCCCTGAAG	CTCCAGGAGACAAAGCTCTGG
chr7	128844954	128845082	ACCCTGCCATGCTACCTAGATA	CTGGCCTGAACTGTTGAACTTG
chr7	128845030	128845166	ATCCCTGGTGCCAGAATGAG	CGGGTTCTGGCACTGGATG
chr7	128845119	128845258	AGCTGGTACGAGGACGTGG	CTGACCAGGGTGAAGAGCGT
chr7	128845381	128845520	GCTCAGTTAAGGGTGTCTGTGT	ACGCATTGACGTAGAAGAGAATAACAG
chr7	128845464	128845597	CTGACTGGCGGAACTCGAA	ATCTGCACGGCAGACGAT
chr7	128845549	128845679	GGCCCAGTTCATGGATGGTG	CGCACACTTCAGCCTTCCTC
chr7	128845963	128846099	TCAAGTGACACCTCACCTCTCT	GAAGGAAGTGTGCCAGGCATA
chr7	128846054	128846193	TGTGGTTTGGTTTGTGGTCCT	TTGCCACAGTGAGGACAAAGGG
chr7	128846265	128846403	GCCAGTAACCCACCTTCTGT	GATGAGCACCAGGCCGATT
chr7	128846353	128846491	TACCGATACCGTGCGGG	TACTGGCAGCAAGTGCCCAG
chr7	128848499	128848636	ACTTGGGACTCCAGAGCCTTA	GGGTGGTTGCTCTTGATGGA
chr7	128848587	128848726	CCCTTCTGTTCAGGAGTCATGA	GGACCTCAGACCGAAGTCC
chr7	128849084	128849210	CGGGACTGGGCTTGGTAA	ACTCAGCCTGGTTGAAGAAGTC
chr7	128849122	128849249	CTCCACAGGCATTTTTGGCTTC	CCCTCACTCACAGCACATAGTC
chr7	128850165	128850303	GAAAGGAAAGCCTCACCTGTCT	CAGGTTGATCTTCTCCACCAGAA
chr7	128850246	128850384	CATCCCTGACTGTGAGATCAAGAA	CCAGGTACGCCTCCAGATGA
chr7	128850331	128850468	ATGAGCACCTGGGTCTGGACC	ACCCGACAAAACCTAAAGATGGG
chr7	128850735	128850863	CTGGCCCTTCCCAAGATTTGAT	GGCAATCATCTTGCTCTTCTTGATC
chr7	128850809	128850945	GACTGGGCAGAGTGACGAT	CGTCGTGGGACACAGTGT
chr7	128850916	128851055	CCTTCAGCATGCACACTGTG	CGGTCTTCCAAATAATCTGTGTGC
chr7	128851425	128851556	AGGGACCGGGAAGTCACTATT	AGCCACCATCTTGGTGACATG
chr7	128851502	128851639	GCCCTCAGCTGATGTCTCCT	CTTCCTCCAGAAGCTTGAACTCT
chr7	128851838	128851977	GGCTCGTGTTGTCTCTCCTC	GCACACCTCCTTCTTCCTCTTC
chr7	128852020	128852149	CCCAGTACCATTCCTCGACT	GCTCTGGGCAGAATGGGTTG
chr7	128852120	128852249	CCCTGGTCTCCAACCCATT	TTGGTGCGGGAGTGAATAGG
chr7	128852165	128852296	ATCCATTTCTGCCCAGTGCA	AGGCTCAGAAGTCCGAGTCT
chr7	128852244	128852370	CACCAACCTGATGGACACAGAA	GAAGCATGCTCGGTGAGGAA
chr7	140434355	140434493	TCCTTTTGTTGCTACTCTCCTGAAC	GGCTGGTTTCCAAACAGAGGAT
chr7	140434440	140434579	GTTTTTGGAGAAGCACAAGCATATAGAC	TTTTTGTAGATTCTCGCCTCTATTGAG
chr7	140434543	140434670	GGGCCAGCAGCTCAATAGA	CACCCAGATTTTCATTCTTCTTTCTGTTTT
chr7	140439576	140439713	GTCTGTTCTTTTGGATAGCATGAAGC	CCAGATCTCAGTAAGGTACGGAGTA
chr7	140439659	140439798	CCATTAATCTCTTCATGGCTTTTGGAC	TTTTCAACTTATCTACAAGGTTGAATTATTTCC
chr7	140449017	140449146	ACTTATTTTCTACAACTGGAGCCTTGT	GTTCTGTATGAATTGATGACTGGACAGTTA
chr7	140449080	140449218	TATTTACCTGGTCCCTGTTGTTGATG	GCACCAGAAGTCATCAGAATGC
chr7	140449157	140449284	GCATATACATCTGACTGAAAGCTGTATGG	AGTAGGTTGTTTTTCAGTCTTTATTCAATTGAA
chr7	140453004	140453143	GACTTTCTAGTAACTCAGCAGCATCT	GCTACAGTGAAATCTCGATGGAGT
chr7	140453061	140453185	GCCTCAATTCTTACCATCCACAAAATG	CTTCATGAAGACCTCACAGTAAAAATAGGT
chr7	140453942	140454079	GTCAGGATGTTTTCAAACTTCGCA	GAGTCCTTTAGCCCTACTCAGGTTA
chr7	140476625	140476764	ATCCAAAAGAATAGCAGCCAAAACCT	TTTGAGATGATCAAACTTATAGATATTGCACGA
chr7	140476687	140476811	AAGACATTTAACGAATGGAACTTACTCCAT	GTGAGGGCTCCAGCTTGTATC
chr7	140476762	140476886	AAATTTGGTCTCAATGATATGGAGATGGT	AAACACGACATGTGAATATCCTACTCTTC
chr7	140476806	140476931	CCTCACACCACTGGGTAACAATAG	GTTTGTCGACATTTAATGTTTACTGTCACA
chr7	140477694	140477833	GAGTAAATCTGTAAAGCTAATAGTTGCTACCA	CTCAGCAGTTACAAGCCTTCAAAAAT
chr7	140477774	140477904	AATTCACACAAGCTCACCTGAGT	TGACACTTGGAGTAACAATTGCCT
chr7	140481334	140481472	CCTATTATGACTTGTCACAATGTCACCA	TCGAGTGATGATTGGGAGATTCCT
chr7	140481369	140481507	TACTTACCATGCCACTTTCCCTTG	CTGTTTTTATCAAGAAAACACTTGGTAGACG
chr7	140482755	140482879	ATTACATTTGGCTGTGACTTCTAAGAAGAA	CTCCAGGACCTCAGCGAGAAAG
chr7	140482820	140482952	CCATTCGATTCCTGTCTTCTGAGG	ACCACAGGTTTGTCTGCTACC
chr7	140482885	140483018	TGTAAGGCTTTCACGTTAGTTAGTGAG	CCTGATAAATTAACATACTTGCTCCTCCTT
chr7	140487252	140487390	TGTCTGTTACTTGAAAGAGGCAAGT	TTGTAGGACTTGATTAGAGACCAAGGA
chr7	140487325	140487449	AAAAACCTGAAATCACTACTTACCTCCA	GTGTTATCGCTACTCTCTGATTATATGCTT
chr7	140494006	140494144	AATGAAAAATGGCACTTATTTCTGATCTAAG	TGTGCATATAAACACAATAGAACCTGTCA
chr7	140494078	140494202	TTTTTAGTTCTAGCAATGCTGGATACT	CAGATGAAGATCATCGAAATCAATTTGGG
chr7	140494185	140494309	TTCGATGATCTTCATCTGCTGGTC	CGTTACTCTGAATCTTATCTTCCAATGACTTC
chr7	140500104	140500240	GATCCAAAAGAAAGCGGTTCAAGT	CACAGGAAGAGGCGTCCTTA
chr7	140500190	140500320	GGGATGATCCAGATGTTAGGGC	GTTTTGCACAAGTTAGGTTTGTTTTGTTTT
chr7	140501123	140501262	CTCACAGACTTTTAGACATCGTAGCT	GCGTTGTAGTACAGAAGTTCCACT
chr7	140501198	140501336	TTTGGATTACTTACTCAAGTTGGTCATAAT	GCATTTTGTGACTTTTGTCGAAAGCT
chr7	140501273	140501403	TATAACCACATGTTTGACAGCGGAAA	TTCTTGTGAGTTTTTGAAATCTCTGTGATTTTT
chr7	140507660	140507799	CCAAAATTACTCATCCATATTTCACATTCCCT	GGAAGTGTTGGAGAATGTTCCACT
chr7	140507740	140507864	AAAAATGTAAAGATACATACAAAGTTGTGTGT	AGAGAGAAGAAACCAATTGGTTGGG
chr7	140507839	140507978	TCCCAACCAATTGGTTTCTTCTCT	CAAACCTCCCTCACTGTTACTAGC
chr7	140508579	140508714	TCCTAAAGTACACTTTCAATTCCCTAGGT	GCTGTTTACAGAATTCAGGATGGGTA
chr7	140508655	140508790	TTTTTAAACAAAATTTCACGTCACATACAAACC	TGCAAGGTGTGGAGTTACAGTC
chr7	140508724	140508848	TGGGATTAGACCTCTCATCATCAGT	AAAAATGTAATTTGCTCCCTTTACCTCTTATC
chr7	140534359	140534498	TCTGAAAAATACAAAGAAACAGCAAAATGGT	CAAAATCCCACAGATGTGGCAC
chr7	140534439	140534563	TCTAACGATAGGTTTTTGTGGTGACTT	TGGATACCGTTACATCTTCTTCCTCT
chr7	140534499	140534637	AAAAACTGAAAGAGATGAAGGTAGCACT	CCAACAAAGAGAACAACAGTTATTGGAAT
chr7	140534570	140534709	CAGAGCTAGAAACAGAAAAATCAGTTCC	AAGTCCGGATTGAATATAAGTCTGCTTTATTT
chr7	140549806	140549942	TCCTAATCCCACCTCCTAAAATAATCAAGA	GGGAGCATAATCCACCATCAATATATC
chr7	140549883	140550019	TTACTAGATATGATACTCAAAAGCTTACCTCCA	TTTTTAGGTGTGGAATATCAAACAAATGATT
chr7	140549964	140550103	CCTCTATATGTTCCTGTGTCAACTTAATCA	GCAGTTACTGTGATGTAGTTGTCTATGTTA
chr8	38271104	38271243	TACAGCTGACGGTGGAGTCT	GGGAGGATTCCGTCTTCTCTC
chr8	38271211	38271336	GCAGCGGCTCATGAGAGAA	CTCGCCCATCACAGGAGTAC
chr8	38271323	38271461	CTGTGATGGGCGAGAGGAA	GCATCGTGGCCTTGACCTC
chr8	38271426	38271550	GCAGCCTTACCTGGTTGGAG	CTGCCGCAGGTACATGATGAT
chr8	38271565	38271702	GGACGTCTCCTGGAGATGGAT	CATGGACAAGCCCAGTAACTG
chr8	38271651	38271789	GACATCTCCTCGGGCTTACA	CCTGTGGGAGATCTTCACTCTG
chr8	38271730	38271854	AGTTCCTCCACAGGCACAC	GGAGGCGGAGAAGCTCTAAC
chr8	38272006	38272144	GAAAGCAGGACTCTACAGTGCT	CGACTGCCTGTGAAGTGGATG
chr8	38272123	38272260	CCATCCACTTCACAGGCAGTC	CATCTGAGAAGCAAGGAGTGGG
chr8	38272240	38272374	CCACTCCTTGCTTCTCAGATGA	GACAATGTGATGAAGATAGCAGACTTTG
chr8	38272301	38272432	GTTGTCTTTTTATAGTAGTCGATGTGGTGA	CCTCCTTCCTCAGTGCATACAC
chr8	38272374	38272512	CCTCTGTCACCAGGACATTCCT	AGACAAGTCGGCTAGTTGCATG
chr8	38273279	38273417	GCTCAGTGCATCCACAACG	CGAGGCATGGAGTATCTGGC
chr8	38273368	38273507	GGAGCCTTCAGGTTCCACAC	CCAGGGCTGGAATACTGCTA
chr8	38273523	38273648	CAGGTACTCCCGCAGGTTG	GTTTCTTTGAGGTGAAGCCAAACC
chr8	38274749	38274888	GAGGCCTTGGGACTGATACC	GATGATGAAGATGATCGGGAAGCA
chr8	38274841	38274967	CCCAGCAGGTTGATGATATTCTTATG	CCAAGTAAATGAGTCTCAACGTGTTCTT
chr8	38275296	38275428	GGCACCAGAGAAGCTGTTCTG	ACCCAACCGTGTGACCAAAG
chr8	38275376	38275515	AGCATCACTTACACTTCAACATCTTCA	CGAAAGACTGGTCTTAGGCAAAC
chr8	38275430	38275569	TGTCCTTGTCCAGCCCGATA	CCTCTCAAGGTTTGAACTTCACCA
chr8	38275681	38275820	CCTTCCACCACTAGAATAGCAAGC	TGGGACTCCCATGCTAGCA
chr8	38275770	38275898	GGGTCTTCGGGAAGCTCATAC	CTTGCAGGTGTCTGCTGACT
chr8	38275834	38275963	GTGATGGCCGAACCAGAAGAAC	CCTGACTAAGAATGGGAAGGAGTCA
chr8	38277010	38277135	AGAGAGGTGGTGCTGAGTGT	GAGTGGTACCAAGAAGAGTGACTTC
chr8	38277049	38277183	TCTGTTACCTGTCTGCGCAG	CTTCCTCATCTCCTGCATGGTG
chr8	38277162	38277286	CACCATGCAGGAGATGAGGAA	AAGCCTGCTAACACCCTGTT
chr8	38279281	38279420	GCAGGACATCGAGAGGAGAAGTTA	CTTCACTTAAGAAATGTCTCCTTTGAGGA
chr8	38279341	38279466	TGATGGGAGAGTCCGATAGAGTTAC	CTTCTAGACTGCTGGAGTTAATACCAC
chr8	38281911	38282050	AGCGTGAGGAATGATCCCATTC	CTGCCTTATGTCCAGATCTTGAAGG
chr8	38282003	38282142	CACGAAGACTGGTGCCATGA	AGTTCATGTGTAAGGTGTACAGTGAC
chr8	38282110	38282244	GCTGCGGGTCACTGTACA	AAGTGCCTCCTCTCCCATCT
chr8	38283590	38283720	CCTGGCTCTTCCCACTAAACTC	CCTCTGACAAGGGCAACTACAC
chr8	38283666	38283794	TTGATGCTGCCGTACTCATTCT	CTCAATGTATCCCTTTGGCATTTCC
chr8	38285362	38285501	AAAGCATGTAATCAGGACTTCCTAACTC	ACACTGCGCTGGTTGAAAAATG
chr8	38285447	38285583	CTCCAATTCTGTGGTCAGGTTTG	AAAGATGGAAAAGAAATTGCATGCAGT
chr8	38285515	38285639	CCACTGGAAGGGCATTTGAACT	CCTGTCTCTCTTGGCTTTCCC
chr8	38285811	38285943	TTAAACCCAATGCCCAGACCCAAA	CTCCTCGGAGGATGATGATGATG
chr8	38285881	38286019	GTGTTATCTGTTTCTTTCTCCTCTGAAGA	GCACTAGCCTTGGTGAAATCTAGG
chr8	38287131	38287270	CTGAAACTGGCAGAGAGGGCT	CGGCCTCTATGCTTGCGTA
chr8	38287244	38287381	CTGCTGGTTACGCAAGCAT	CGATGTGCAGAGCATCAACTG
chr8	38297789	38297913	CGTATTTTGGCTTTGAAATGGAACTGA	CTCTCCACCCAAACCCTTGTAG
chr8	38297851	38297977	GCAGAAGCATCTCACCGAAATC	CATTTTTGCAGCTCTCCTTCTATTTGG
chr8	38314780	38314918	GTTGACCACATCACCTGCAAC	CCACACTCTGCACCGCTAG
chr8	38314865	38315003	GCACCTTACCTTGTTCAGGCAA	TGTGGAGCCTTGTCACCAAC
chr8	38314959	38315096	CCACATCCCAGTTCTGCAGTTA	TACCTAGACCCTCCTAACTTTTGGG
chr8	38318569	38318693	GCACATCTCAGTTTCCCACTCA	AGTACTCCAGTGAGAAGACAGCA
chr9	5021946	5022074	ATTGTTTTCTCTTACAGGCAAATGTTCTG	GGCATTTCCAGAAATATCACCATTCTGATA
chr9	5022011	5022137	GACAGAAATGGAGGGAACATCCA	AGATTTCCCAAGGGAATGGTAAAGATAC
chr9	5022071	5022195	TGCCAATTCTATGAAGCAAATAGATCCA	CAATACAGATTTCTTCTGCAACATACTCC
chr9	5022130	5022254	GGAAATCTGAGGCAGATTATCTGACC	ATCCATGCATAAAAAGGAAAATGCTGTT
chr9	5029745	5029884	TGTACCTTTAATAATTCCTTTCTCTGCTTCTT	GCCTGGTTGACTCATCTATATGGAAG
chr9	5029822	5029954	GTGAAACAGAAAGGATCTGGTATCCA	CCATTTTGCCTTTTAGCATTAAGTGAGTTA
chr9	5044350	5044475	CGTTTGTATTTGAACTATTTGGAAGCTGA	TTCAGCACCTCGAGATATTCCATG
chr9	5044407	5044531	TACTTTCCTCGTTGGTATTGCAGTG	TATAATCATACCTGAGCAAAGAGGTAAGACA
chr9	5044468	5044595	GTGCTGAAGCTCCTCTTCTTGA	CCTGATTAAGTGACTTATTAAACAGCAAGA
chr9	5050648	5050787	CTTACGATGAGATATTTCCTTCAAATTTTTGGT	GGCTATTCTCATCATATCTAACACTGCC
chr9	5050728	5050867	ACTCATGAAACACAGGAAGAATGTCTT	CACACTTATGTGTAAGGATTTGCAAAAGAA
chr9	5054475	5054612	AAAGGTGGTAACTTCTTTTTCAATTTTTAGAT	GATAGTCTTGGATCTTTGCTCGAATACA
chr9	5054550	5054679	TTTTTATCCCTAGCTACAAGACATTCTTAC	TTGCATTGGCTGAATTGCTGAATAAAT
chr9	5054612	5054738	CATATTTTGACAAGGAAGCGAATAAGGTAC	CAGACTGCAGAGTTTCCAGATTTATAAGA
chr9	5054677	5054805	CAAAGCCACTGCCAGAAACTTG	GCAAAAATCTCCTCACCTGAAGGA
chr9	5054737	5054861	TGCCTTCTACACAGAGAAATTTGAAGTAAA	CTTTATGTTTCCCTCTTGACCACTGAA
chr9	5054841	5054980	GGTCAAGAGGGAAACATAAAGAAAGTGA	AGTGCAATACCATGTTGCAAATGATTAAAA
chr9	5055616	5055749	AAATGGCTCTGTAAATTCTACCCGTT	GCTTTCATTTGAACCCTCTTGGTTT
chr9	5055682	5055816	ATTGCGATTTTCCTAATATTATTGATGTCAGT	CCATTATTCAATCATAAAGCAAACTTACCAGAT
chr9	5055748	5055882	GCCGAGTTGTAACTATCCATAAGCA	CCTACCAGAAAATAATTTTGGTACTAAGATTCT
chr9	5064834	5064973	GGAGTTGACTTTCTAAAAGGTGCTATTTC	GGTAATGATGTGCATCTGCAGTTAATCTAT
chr9	5064906	5065041	GGAAGCTTTGTCTTTCGTGTCATTAAT	CGAAATTGGGCCATGACAGTTG
chr9	5064991	5065125	CCTCCAGCCGTGCTTGAA	CATACATGTATCACTCTGTTAAATCTTCTTTGT
chr9	5066611	5066746	GATGACACTTGGTCATAATATTATGGTGCT	CTGCATCGAAGTACATACAGTCCA
chr9	5066682	5066820	GATTTTGCCATTAGTAAACTGAAGAAAGCA	GTGTTACCACTAATAAGTGTGACATACTAACC
chr9	5068976	5069112	TCCATTGTGACTATCCCTCCCTTT	TGCTGAAGTTCTTCTTTGTCCCA
chr9	5069061	5069195	AAAAATGAGAATGAAGAGTACAACCTCA	GGGACAGCATTTAGTAAACTGGAAAATTA
chr9	5069130	5069262	AATTGTTACCAGATGGAAACTGTTCG	CCACATAAACAATCCATGACCAGTAATTTA
chr9	5069844	5069983	ACATTTCATTTTACTCCTCTTTGGAGCA	TGGTGAGGTTGGTACATCAGAAAC
chr9	5069917	5070041	TTTTTCAGATAAATCAAACCTTCTAGTCTTCA	CTTCATTTCTGATTTTGTGAAACACCATTTG
chr9	5069977	5070114	CTCACCAACATTACAGAGGCCTA	CAAGAAAACAGATGTTGTTTTAAAAGGACAAAA
chr9	5072424	5072562	GTATTTTCTTGTTCCTACTTCGTTCTCCA	CCGTAGTCTCCTACTTCTCTTCGTAC
chr9	5072503	5072627	TGGCCAAGGCACTTTTACAAAGA	CCTCTGAATAGTTTCTGTGTGCTTTATCC
chr9	5072562	5072687	GTCAACTGCATGAAACAGAAGTTCTT	CATATGAGAGCACATCTTTAAACAGCATAA
chr9	5073649	5073781	TATGGACAACAGTCAAACAACAATTCTTTG	GTCTCCACAGACACATACTCCATAATTTAA
chr9	5073715	5073839	AAGTATGATGAGCAAGCTTTCTCACA	AAACAAAAACAGATGCTCTGAGAAAGG
chr9	5077338	5077475	GCCAATTTAATTTCTTTACCTATAATGGTCAC	TACAAACTCCTGAACCAGAATATCTGC
chr9	5077441	5077565	ATTTTAATGCAGATATTCTGGTTCAGGAGT	CCATGCCAACTGTTTAGCAACTTC
chr9	5077560	5077692	GCATGGGCCATGCATTTTCTA	CATGAATTGGCATCCAATTACAGATTTATTTTT
chr9	5078236	5078375	GCTTGAACATACTAAATGCTCCAGTACT	TCCTGTCTTCTTCTCTGATAAGCAGAATAT
chr9	5078308	5078434	AGAAAACACCCTTATTCATGGGAATGT	CAAAACTGTAATACTAATGCCAGGATCACT
chr9	5078370	5078495	ACAGGAAGACAGGAAATCCTCCTT	ACTGCCCAAGTAAAGCTTAGTAACATTAT
chr9	5080187	5080311	TTGTGAATTATTTAACCCTACTCTGTTCGT	ACTCCATTTGTCTGTTGCCAAATTTAAAT
chr9	5080250	5080389	GGGTACCACCTGAATGCATTGA	TAAACTTACTCTTTGAGAATCCAGAGCAC
chr9	5080346	5080485	GAGATAAACCTCTAAGTGCTCTGGATT	CCAACCTTCTTTTTAAAATTAGATGGGCTAAAA
chr9	5080458	5080596	GCCCATCTAATTTTAAAAAGAAGGTTGGT	GGTTTGCTAATTCTGCCCACTTTG
chr9	5080531	5080657	AGAAGCTACAATTTTATGAAGATAGGCATCA	CGTATGATGGCTCTGAAAGAAGGC
chr9	5080656	5080793	CGAGATCTTAACAGTTTGTTTACTCCAGG	CCCAAATGACATCAAGAAAATGTTTTAAAGGAA
chr9	5081670	5081804	AGTCCAGAGAATGTTATTTGCTAATTTAAGGT	GTCTTCAAAGGCACCAGAAAACCC
chr9	5081737	5081861	TAACAGAAAATGACATGTTACCAAATATGAGGA	CTTGCCAAGTTGCTGTAGAAATTTCAA
chr9	5081802	5081929	GACCGGGATCCTACACAGTTTG	AGAAACGCTCTTAAGTTTTTCCTAAATGAA
chr9	5089635	5089773	AAACTTGGTATTTCCATCCTAATGTGATGT	GCTCTTCAGTACTATGCTGAAGCTTTTT
chr9	5089707	5089846	GACCCTCTACAGGACAACACTG	CCCTTGTACTTTACAATGTTGTCATGC
chr9	5089780	5089915	GAGACTTTGAAAGGGAAATTGAAATCCTG	GGATGCCAAACACATACCTTGAATTTAAAA
chr9	5090409	5090548	GCAGAGTAAAACATTATTTCCACCTTTATGT	TGCAGAAGTTTTATGTGATCTATCCGTT
chr9	5090486	5090610	TGGAAGTTTACGAGACTATCTTCAAAAACA	GGTTGCTTCATCTACAGCAAATAATCAG
chr9	5090705	5090837	AAAACTAGCTGAAAGAAAAATGTTTTATCCA	AAAATCTCCAATTTTAACTCTGTTCTCGTTC
chr9	5090774	5090903	CAGGGATCTGGCAACGAGAAAT	GGGACTTTCACCAGGTTCTTTTACTTTAT
chr9	5090840	5090964	GTTAACCAAAGTCTTGCCACAAGA	AAGTTTGAAGTCTGTGCTCTAAAATTTCAT
chr9	5122937	5123074	TTGCAGGTAAAATCAAGAGTCCACA	GAACCACTCCAAAGCTCCAAAC
chr9	5123017	5123153	TCACTGACAGAGAGCAAGTTTTCTG	AAAAACTGAAAGTAAATAAAAAGCACACTGA
chr9	5123087	5123215	TCACATACATTGAGAAGAGTAAAAGTCCAC	GTATGCATGTAGCAAAATTGTACTTGTACC
chr9	5126248	5126379	TTTTTCCCATTGACTGGAGGAAATTG	ACGATCATCTGTCCTTGTTTGTCATT
chr9	5126313	5126437	TGAAAGTGGGTTTGTTTTAGGAATTTATGC	GCATCCATCTGGTCTTGGTAATCTTC
chr9	5126621	5126758	TTCCACCAATTAAAAGATGGCCCTTA	TCGAAGAGCTAGATCCCTAAAGGAG
chr9	5126694	5126823	TCATGACAGAATGCTGGAACAATAATGTA	CTACTTTGGTCTCAGAATGAAGGTCAT
chr9	21968164	21968303	TGTAGGACCTTCGGTGACTGAT	GGATGTGCCACACATCTTTGAC
chr9	21968657	21968785	AGCCAGCTTGCGATAACCAA	TCCATTTTGTTTCAGAAATGATCGGAAAC
chr9	21968725	21968850	TACGCATGCCTGCTTCTACAA	CTGGAGCCCATACGCAACGA
chr9	21970854	21970992	GCTTTGGAAGCTCTCAGGGTA	CCATCGCGATGTCGCAC
chr9	21974397	21974531	GCATACTTCCATCTAATACAAATATGTTCCC	ACAGACCTCCTCCTGGCGAC
chr9	21974470	21974594	GGCTCCTCATTCCTCTTCCTTG	GCGCTTCGATTCTCCGGAAAA
chr9	21974582	21974718	AGAATCGAAGCGCTACCTGATTC	CTGCCCAACGCACCGAATA
chr9	21994046	21994185	GCCTGGGCTAGAGACGAATTATC	TACTGAGGAGCCAGCGTCTA
chr9	21994132	21994268	TCCTACCTGGTCTTCTAGGAAGC	GGTTTTCGTGGTTCACATCCC
chr9	21994178	21994317	CCTCAGTAGCATCAGCACGAG	TCTTGGTGACCCTCCGGAT
chr9	21994297	21994432	GAATCCGGAGGGTCACCAA	GGTCCCAGTCTGCAGTTAAGG
chr9	80336145	80336284	ATTATGCAAATTGTTTTCCACAGAAATACAGT	GGACACCATCCTCCAGTTGAAC
chr9	80336229	80336358	GGAGGCACAATTAGACCAGATTGTAC	GACAAAATTATCTACTCCCACTTCACGT
chr9	80336329	80336461	GCACGTGAAGTGGGAGTAGATAATTTT	ACAAAGTGTCCCTCTTGTCTCTTG
chr9	80343372	80343503	GGGTTTGGAGACAAAACCTATTCA	CTTAAACAAGAAAGATCTTCTAGAGGAGAAAAT
chr9	80343430	80343565	CATCATATTCTGGGAAGTAGTCGACTAGAT	AAGGCTCTCTTTAGAACAATTATCACATACC
chr9	80343534	80343672	GGGTATGTGATAATTGTTCTAAAGAGAGC	GGGTTGGACTTATAAAATAAACACAATTCACAA
chr9	80409304	80409443	CACACCCTACTTTCTATCATTTACTTGTATCA	CCTCTATCATGTTTCTAGTAGCGCTT
chr9	80409384	80409522	TGTCTGACTCCACGAGAACTTGA	TGTTAACCTTGCAGAATGGTCGAT
chr9	80409461	80409600	TGTATCCATTTTCTTCTCTCTGACCTTTG	ATTTTCCCTAAGTTTGTAAGTAGTGCTATATTT
chr9	80412390	80412529	CAAGGCATAAAAGCTGGGAAATAGG	CCTACCTGCCTACGCAACA
chr9	80412487	80412625	GGGACTCGAACTCTAAGCACAT	CCGTAGACAGCTTTGGTGTGAT
chr9	80430453	80430590	AAAGAAGTTATGATAATCATAAAACCTCCACA	GGAATCCAGGAATGCTATGATAGACG
chr9	80430522	80430659	AGATACTCACTATTTGGTAGAGTCAGATAATT	GATGTGGAGAAGGTGTCTGCTTT
chr9	80430594	80430731	ATCATTCCATAAACTCTTTATTGCATCTACAT	TGGAAAGTAATAGGGTATTAAAACTGCCTTTTT
chr9	80537029	80537168	AACACCTGGAACATTCAGCTGA	AGCTGGTGTATCAGAACATCTTCAC
chr9	80537110	80537245	TGTGTCCATGGCTCTGATCATG	CAAGAGTACGTTTATCAAGCAGATGAGAA
chr9	80537178	80537315	CCCTTTTATCTTCATCAGAGTATCCTGA	TGAGAGACTGAGATGGCACTGT
chr9	133589648	133589786	GCTGACCGTTCTGGAAGATCTT	CCTGCTCCTTTGATAAAATGCAGG
chr9	133589714	133589844	AGCAGCCTGGAAAAGTACTTGG	ACCATGTTCCACAAAAACATTGCAG
chr9	133589786	133589911	GGAAGAAGGAATCATCGAGGCAT	AAAGTTCCTTGAAGGCCTAAGATGAAT
chr9	133729393	133729531	TTTTTCTCCCAATTTTCTCTTCCTTTTTCT	GGTTTTCCTTGGAGTTCCAACGA
chr9	133729463	133729593	GGCCAGTAGCATCTGACTTTGAG	GGCCACAAAATCATACAGTGCAAC
chr9	133729537	133729667	GCTGGACCCAGTGAAAATGACC	TCTATCTCCTGCAACCACCACTA
chr9	133730153	133730292	AGCTGATATGTCTGATTTGGTTCCTTT	TGACTGGCGTGATGTAGTTGC
chr9	133730199	133730324	CGGGTCTTAGGCTATAATCACAATGG	CCCATGGTACCAGGAGTGTTTC
chr9	133730334	133730470	CGCAATGCCGCTGAGTATCT	GCAGTGTTGATCCTGTAATGGTACAC
chr9	133730363	133730488	CGGGATCAATGGCAGCTTCTT	CCTACCTTGCCATCAGAAGCA
chr9	133738122	133738247	GCTGAAGGCTGTTCCCTGTTT	GGATAATGGAGCGTGGTGATGA
chr9	133738190	133738315	AGTTGGTTCATCATCATTCAACGGT	GTTCCATCTCCCACTTGTCGTA
chr9	133738263	133738401	CAAGCCCACTGTCTATGGTGT	CGTCAGGCTGTATTTCTTCCACA
chr9	133738373	133738507	AGGGCGTGTGGAAGAAATACAG	GTAGACTTCCAGGCAGATGCAT
chr9	133747422	133747558	CGCTGAAGCTCCATTTTGCATT	CTGCAGCTTCTTTCAAGAACTCTTC
chr9	133747501	133747637	TTTTTCCTTCTGCAGGAGGACA	CGCGAGACCCTCTCTTCAGA
chr9	133748207	133748333	GCGGAGCCACGTGTTGAA	GGTTGCACTCCCTCAGGTA
chr9	133748282	133748418	ACTGAGTTCATGACCTACGGGA	ATGAAGTTTTTCTTCTCCAGGTACTCC
chr9	133748359	133748498	GCTGTACATGGCCACTCAGATC	GGGCTTTTTGTAAAAGGCTGC
chr9	133750184	133750308	TCAGCAGTGGTGGATTTGTGAA	GCTACCTTCACCAAGTGGTTCTC
chr9	133750255	133750394	AGATCTTGCTGCCCGAAACT	CGGGTGCAGTCCATTTGATG
chr9	133750339	133750466	GGACACCTACACAGCCCATG	CCACTTCAGTGCAGCAGCA
chr9	133753743	133753879	TGTAGTGTAGTGAAATGCTACACATCTT	CATACACCTGGGACAGGTCAATT
chr9	133753818	133753950	TTGGGAAATTGCTACCTATGGCAT	TCGCATGAGTTCATAGACCTTCTCT
chr9	133753874	133754006	TGTATGAGCTGCTAGAGAAGGACTAC	ATTTCCTGGAATGCCCACATATACTC
chr9	133755419	133755554	CTCATGGATGATCTGACTTGGGTT	GGTACTTTACCGTCTGAGATACTGGA
chr9	133755493	133755632	GAAATCCACCAAGCCTTTGAAACAA	ACCAGGAAGTGAACCGAATGAC
chr9	133755783	133755922	CAGATGAGCACTGTTACCTTACAAAG	CACGGACGCCTTGTTTCC
chr9	133755877	133756015	TGATTCTTAGAAGTGGAAAAGGAGCTG	GCACGTCAGTGGTGTCTCTG
chr9	133755975	133756113	CTCCAGGAGAGCTGCAGAGCA	CTGAATGTAGCCTCTGGCAGG
chr9	133759310	133759449	CCTCTAGAGTTGTCTGGAGTTGTC	AGAAGGCGCTCATCTTCATTCAG
chr9	133759355	133759493	GATCCTCTGGACCATGAGCC	TCTTGATCAAGGCGCTGAACA
chr9	133759470	133759609	ACTTGTTCAGCGCCTTGATCA	CCCGTTGCTGATGTCTCG
chr9	133759628	133759757	TTGGACACAGCTGACCCAGC	TCAGCGTGCTGGACTTCTTC
chr9	133759738	133759874	GAAGAAGTCCAGCACGCTGA	ACCTCCACTCCGTGTCCTT
chr9	133759863	133760002	CGGAGTGGAGGTCAGTCAC	CACCTGGTCAGACCTGTTCTC
chr9	133759960	133760095	TCTGCCTCGGAAGAGGGCA	CGGGCTGGACTCCATGATG
chr9	133760054	133760193	GCTGCTGATGAGGTCTTCAAAGA	CCCTTTCCAGCTTCTTCCTTGT
chr9	133760185	133760315	TGGAAAGGGCAGTGCCTTAG	GCTTGTGCCTCCTCACTCT
chr9	133760293	133760427	GTCCAGAGTGAGGAGGCACA	CTCTGCGAGGGCTTTCCTC
chr9	133760346	133760485	GGAAATTGTCCAGGCTCAAACCT	ACTCGTGGCTTTTGTCTTTGC
chr9	133760565	133760704	CTCCAAAGCCACAGTCCGCC	TCGGGTTGATATGAGAGGGATGA
chr9	133760678	133760811	GCCTTCATCCCTCTCATATCAACC	CTAGAGATGGCGAGGCACA
chr9	133760762	133760887	AAGGGCGTGGTCCTGGACA	ATAGCTCACGCAGAACGTGTAG
chr9	133760808	133760943	CTAGGAACTCCGAGCAGATGG	TTGTTGATGGCCTCTCGGAAG
chr9	133760889	133761028	TGGATTCCATCCAGCAAATGAGG	GAGCTTGCTGAAGTCCTGAGT
chr9	133760950	133761077	GAATAATCTCCGGGAGCTTCAGATC	ACTGCTGCTACCTCTGCACTA
chr9	133761034	133761172	TTCGGTGAAGGAAATCAGTGACA	GCTGACTCACTAGTCCCTTGTCA
chr9	139390407	139390545	TTGTATAAAAACATGTGTTTTAAAAAGGCTCC	GCATTCCGGAGGCCTTCAA
chr9	139390589	139390728	CTCGGACCAGTCGGAGACGT	ACAGCTACTCCTCGCCTGT
chr9	139390704	139390841	TTGTCCACAGGCGAGGAGT	CCTGGCGGTGCACACTAT
chr9	139390877	139391002	CGGCTCTCCACTCAGGAAG	CTGCAGCCAGCAAACATCC
chr9	139390988	139391118	GTTTGCTGGCTGCAGGTTC	CCCTGTCCCAGATGATGAGC
chr9	139391089	139391228	GGCCCTGGTAGCTCATCATC	CCAATACAACCCTCTGCGGG
chr9	139391255	139391389	GGACAGCCACTCGCATTGA	ACTGGCCCACCTCGTCTCTC
chr9	139391259	139391396	AGCCACTCGCATTGACCATT	CTTTGAGACTGGCCCACCTC
chr9	139391552	139391690	CACGTCTGACAGGTAGCCA	CTGTGGAAGCAAGGAGGCCAA
chr9	139391829	139391957	CTGCGCACCAGGTTGTAC	GGTGCTGCTGGACCACTTT
chr9	139391833	139391972	GCACCAGGTTGTACTCGTCC	CTACGAGACCGCCAAGGTG
chr9	139391954	139392088	CACCTTGGCGGTCTCGTA	CCTCTGGTGATGGAACCTTGG
chr9	139393285	139393411	TTTGGCCCTCACTTCTCTGTG	TGTGGATGCCGCAGTTGT
chr9	139393354	139393489	GTTGTTCTGCATATCTTTGTTAGCCC	CAGCTGGTCTCCAACCTACC
chr9	139393469	139393598	GGGTAGGTTGGAGACCAGCT	CTCACACGCCGACGTCAA
chr9	139393569	139393708	TCATCTACGGCGTTGACGTC	CTGATCCGGAACCGAGCCAC
chr9	139393655	139393790	CGTCGTGCCATCATGCATG	CGTCCAGGCGTTCGTTCT
chr9	139394882	139395021	GTTGTCCCGGACTCAGCT	GCACAAGGTGTCTTCCAGGTAG
chr9	139394993	139395130	CCACTGCCTACCTGGAAGAC	CCGCTACTCACGCTCTGA
chr9	139395157	139395285	CGTGCGGTCTGTCTGGTT	CTCATGATCGCCTCCTGCA
chr9	139395161	139395287	CGGTCTGTCTGGTTGTGCAG	CGCTCATGATCGCCTCCTG
chr9	139396206	139396343	CGCGGACATTGACGTCCAT	CTGACCTGGACGACCAGACAGA
chr9	139396226	139396365	CAGTCGGCGTCAACCTCA	TTCGAGGAGCCCGTGGTTC
chr9	139396370	139396505	ATAGAGGGAGTGAGCAGAGCCT	ACGACAACCAGAATGAGTGGG
chr9	139396450	139396574	CACCCGGAACTTCTTGGTCT	GCTCAGCCTCACTTCTCGA
chr9	139396647	139396785	GCAGACTCCCGGTGAGGAT	GTGTCTGAGGCCAGCAAGAA
chr9	139396771	139396909	GCTGGCCTCAGACACTTTGAAG	GCTGCACTTCATGTACGTGG
chr9	139397626	139397764	ACACTTACTCTGCACGGCC	GATTGACAACCGGCAGTGTG
chr9	139397640	139397779	CGGCCTCGATCTTGTAGGG	CATCGTCTACCTGGAGATTGACA
chr9	139399320	139399458	CGCTTGAAGACCACGTTGG	CGGAGCATGTACCCGAGAG
chr9	139399321	139399460	GCTTGAAGACCACGTTGGTGT	TGCGGAGCATGTACCCGAG
chr9	139399706	139399835	CCAGGCCACATCCAAGTTCAG	TGTGACAGCCAGTGCAACT
chr9	139399785	139399913	GCAGTCAAAGCCGTCGAAGA	TGCTCCCTCAACTTCAATGACC
chr9	139399832	139399956	CACAGTGGCCGTCACTGAA	CCTGCAGTGCAACAACCAC
chr9	139399935	139400072	CGCGTGGTTGTTGCACTG	CACATCCTGGACTACAGCTTCG
chr9	139399952	139400083	GCAGGCTGCAGACCTTGTT	GGCTCTTGTGCCACATCCT
chr9	139400297	139400436	TACGAGCGTCATTCTCACACG	TTAGAGGAGAGCGGTGGCACT
chr9	139400918	139401054	CGTGGACCTCTCCAGGTGT	CAAGCCCTGCAAGAATGGG
chr9	139400981	139401118	CAGGGCACTTGCAGATGAAC	CTCTCACTGCCCTGCTCTTAC
chr9	139401060	139401198	GCAGCCATTGATGACGGAC	TTCCACTGCGAGTGCCGTG
chr9	139401237	139401363	CGTCGCAGGGATTGGACA	CCCAAGTGCTTTAACAACGGC
chr9	139401717	139401850	ATGGATGGCCAACACCAGCC	ATCGACGAGTGCCTCTCCC
chr9	139401776	139401908	GGAGCACTTGTAGGTGTTGGG	CGTTCTGTCGCCTGCACA
chr9	139401848	139401986	GATCTCCTCAGAGCAGTTCACC	GCTCATGTGGCCCTGTCAG
chr9	139402374	139402511	GGCCACAACCCTTACCCTA	GGCTACACAGGCAGCTACT
chr9	139402466	139402596	GTGAGCACTCGTCCACCA	CGCAGGTGTTGACGTTGC
chr9	139402666	139402796	GTGGGCACAGCAGGTTACC	CGGCAAATGCTGGCAGAC
chr9	139402767	139402903	TACTGGGTGTGGGTCTGCCAG	TGCGTTCTGAGCTACCGGG
chr9	139403407	139403531	GGCTGTGAGTCGCACTCAT	CCTTGCAGCTCCTGCTTCAA
chr9	139403470	139403603	AGGCAGGTGAACGAGTTGATG	GTGCTGGCGAGGCAGAAT
chr9	139404179	139404317	GCACACCTCTCTGTGCAGT	TCAACGAGTGTGCCAGTGAC
chr9	139404246	139404380	TGCACGTGTAGCTGTCCAC	GCATCAACACGGCCTTCTG
chr9	139404317	139404442	ATGTCCTCCTCACAGAAAGTGC	CTCACACTCACCCTTCCGT
chr9	139405112	139405238	GCAGTCGTCGATGTCGGT	CATCAACGAGTGCGTTCTGAG
chr9	139405120	139405256	CGATGTCGGTCTCGCAGT	GCAGACCTGTGAGGTCGAC
chr9	139405541	139405665	CCTGTGTCCCGCAGACATC	GGAGTGCAGGCAATCCGAG
chr9	139405621	139405749	CAGACACAGGAGAAGCTCTCAT	GGGTCACGTGTGTCTCCTT
chr9	139407767	139407902	TGGGTCCCGATCCTGTGTC	CGGCACCTGCAAAGACATGA
chr9	139407861	139407991	CAGGTGCACACGTAGCCA	AGGTACAAGTGCGACTGTGAC
chr9	139407938	139408077	GTTGATGTCACAGTTGGTCCCA	CCCATAGGGCATTGCAGACC
chr9	139408905	139409034	AGCAGAGCTCCCAGGGTTTA	CCTGCCTGTCTGAGGTCAAT
chr9	139408998	139409136	GGGTTGCTGTTGCACTCATT	ACATCGATGAGTGTGCGGG
chr9	139409126	139409264	CTCATCGATGTTGATGTTACACATGC	ATGTGGCCAGAAGGGTGATC
chr9	139409754	139409885	GCTCACAGGCACACTCGTAG	CTGAGGACTGACCGACACGT
chr9	139409840	139409976	TCGCAGTTGGGTCCTGAAG	GCGACAACGCCTACCTCTG
chr9	139410010	139410144	GGCTGGAGCACTCGTTGAT	TGGACATCGATGAGTGCGAC
chr9	139410013	139410152	TGGAGCACTCGTTGATGTTGG	CTGCGAGGTGGACATCGAT
chr9	139410356	139410494	TGACCTTGTCAGTTTCACTGCC	CTGCAAGAATGGTGCCAAGTG
chr9	139410449	139410588	GGTGTAAGTGTTGGGTCCGT	GCTGTTGCACATGACTCCCTC
chr9	139411793	139411919	TGGCACACTCGTCTGTGTT	CGTTTCTGTCCCAAGTCCACA
chr9	139412161	139412287	CCAGCCTCGACTCGGTTTC	TCAACGAGTGCGTCTCGAA
chr9	139412210	139412344	TGCAGATGCACTGGAACTCC	GCTCCTTCGAGTGCCAGTG
chr9	139412321	139412456	GCAGACACTGGCACTCGAA	GTGTGCAGTGAGGTGTTGC
chr9	139412585	139412724	CTACCCAGCGAGCACTCAT	GACGCATGCATCAGCAACC
chr9	139412594	139412732	GAGCACTCATCCACGTCCT	ACCTCAACGACGCATGCA
chr9	139412940	139413079	GTTATCCTGGGTGCAGGAGG	GCCTCCTTCTACTGCGAGTG
chr9	139413056	139413185	GGGACACTCGCAGTAGAAGG	CAACTGCGTGTGTGTCAACG
chr9	139413136	139413272	TGTTCTCGCTGCAGTCCTC	GTACTGTACCGAGGATGTGGAC
chr9	139413221	139413355	CTGGCAGGCATTTGGCATC	ATTGCCACCCTGCGTCTTA
chr9	139413813	139413944	CGCTATGCCTGTGAGTGCA	TGTGGACGGCGTGAACACC
chr9	139413962	139414100	GCAGTTGTTTCCTGGACAATCG	TGTCCAGAGCAGTGTGTCG
chr9	139417438	139417577	GTAGGAGCCGACCTCGTTG	TGCCCTTCGAGGCCTCCTAC
chr9	139418088	139418215	CCGCCAAGTACCTCAAGTTG	GCTCACGCTGACGGAGTA
chr9	139418187	139418323	AGCGGCACTTGTACTCCG	AGACTATGCCTGCAGCTGTG
chr9	139438463	139438588	GGGTGGTACTCACACGCA	TGAGACTGACCTCTCTTCTCCTG
chr10	43595863	43596002	GCCTTATTCTCACCATCCCTCAC	GCAGGGCATGGACGTACAG
chr10	43595936	43596061	GCTTACTGGGAGAAGCTGTATGTG	GTACGTGCCGTAGAGATGCT
chr10	43596049	43596175	CTACGGCACGTACCGCACA	CTTACTGCGGACACTGAGCTT
chr10	43596124	43596250	TAACCGGAGCCTGGACCATA	AGTGTCAGCGGCTGTGATAAG
chr10	43597687	43597824	GGGACCAGGGTTTACACCAG	CTTGAGGTAGACGGTGAGCA
chr10	43597769	43597908	AGACCTGACTTCTCTCTGCAGA	GGTGTTGAAGAAGGAGAAGTATACGC
chr10	43597835	43597965	CACCCACATCCCTTCGTGAG	CCTTGTCTCTGGGAAGCAGAG
chr10	43598025	43598156	GCCTGTGCAGTTCTTGTGC	ATGGCTTGTGTCAAGGGCT
chr10	43600537	43600675	ATGGTGCCCTTCCCGGTGA	CACTGGGTAGACCACAGCAC
chr10	43601723	43601862	TATGGGCTGTGTGGGACGTG	GTCTGCATCGAAGACACGC
chr10	43601839	43601978	ACGCTGCGTGTCTTCGAT	TGGACCGAGGTCTCGTTGG
chr10	43601935	43602073	CAGACCTTCCGGGTGGAA	CGAGCACCTCATTTCCTGGG
chr10	43604439	43604563	CAGAGCAGCTTGGTGGTCAT	CCCTGGAAGTCTGAGTCATTGAC
chr10	43604507	43604645	CTCGGAGAACCGCACCATG	GAGGGAGTAGGTACTGGGCA
chr10	43604576	43604706	CGTCCTCTTGCTCCACTTCAAC	CCCAGACAGGCAATAGGTATGG
chr10	43606583	43606717	GGAATCTCTACCCTCAGGCCATT	CAGCTTGTACTGGACGTTGATG
chr10	43606664	43606800	GTCTGTGTGGAAAACTGCCAG	GTGTCATTCACAAACAGGATCCC
chr10	43606780	43606907	GATCCTGTTTGTGAATGACACCAAG	CCTCCACTGTTACAAGCAGCT
chr10	43606853	43606992	ACCGACCAGCAGACCTCTAG	GCTTTTCTCAAAGGGCAGGAGG
chr10	43607529	43607666	CTTGTCTGCCACCTGCAGAT	CATCTCCTTGCCTCCACTCAC
chr10	43607593	43607728	GAGACGGCTGGAGTGTGAG	GTTTCCACCGGTGCCATC
chr10	43608198	43608334	CTCCAGTTGCTCCTCCCTAGA	CTGGGAGAGCAGGTGGAGAAGT
chr10	43608295	43608431	GTGCAGGGATCACCAGGAAC	CCTGATTAAACCCTGCTTACGGAG
chr10	43608978	43609106	GCTGAGTGGGCTACGTCT	TCGCAGAAGCACTTCTCCTC
chr10	43609057	43609187	GGCTATGGCACCTGCAACT	GATGTGCTGTTGAGACCTCTGT
chr10	43609920	43610046	ACCCACAGATCCACTGTGC	CTTGTGGGCAAACTTGTGGTAG
chr10	43609982	43610113	CCTTCATCGTCTCGGTGCT	AGGAGTAGCTGACCGGGAA
chr10	43610055	43610194	CTCCTCAGCTGAGATGACCTTC	GGACCCTCACCAGGATCTTG
chr10	43611974	43612110	CCCTGTCATCCTCACACTTTTCC	CCACTTTTCCAAATTCGCCTTCT
chr10	43612054	43612193	CTCGGAAGAACTTGGTTCTTGGA	TGCCTGGCAGGTACCTTTC
chr10	43612161	43612297	GCCGTGAAGATGCTGAAAGGTA	AGCCGCTCTAGAACAGCATTG
chr10	43613775	43613912	GCTTCCAGGAGCGATCGT	CCCATACAATTTGATGACATGTGGG
chr10	43613860	43613999	AGTTCAACGTCCTGAAGCAGG	GAGAACAGGGCTGTATGGAGC
chr10	43614867	43615006	CCTTACTCATTGGGTGGCCG	GCGTACTCCACGATGAGGA
chr10	43615169	43615308	GATGCAGTATCTGGCCGAGAT	GGCTAGAGTGTGGCATGGTG
chr10	43615507	43615632	CTCGTGCTATTTTTCCTCACAGC	GAATCCTCTTCATAAACATCTCGGGA
chr10	43615526	43615653	CAGCTCGTTCATCGGGACTT	ACCTGGCTCCTCTTCACGTA
chr10	43617337	43617461	CCCTCCTTCCTAGAGAGTTAGAGT	TCACTTTGCGTGGTGTAGATATGATC
chr10	43617398	43617523	GGATTCCAGTTAAATGGATGGCAATTG	CTACATGTATAAGGGTGTTTCTGTAACCTC
chr10	43619090	43619217	CCACTCACTGGTCCTTTCACTC	CCGGTCTTCAGAAGGTTGAAGAG
chr10	43619106	43619244	TCACTCTCTGCAGATGGTCTTTTG	CAGTTGTCTGGCCTCTCCAT
chr10	43620299	43620438	GATCATATTGGCCTGTCTGCTCTT	GCACTCACTCTCCTCTTAACCATC
chr10	43620382	43620520	GTTTGCGGACATCAGCAAAGAC	AACTCTGAGGGCTAAAACTACTGC
chr10	43621948	43622087	GATGGCTTGTTGTATACTGAGTTGTATCT	TCTGAGAGGCCGTCGTCATA
chr10	43622045	43622170	CCACTCCATCTGACTCCCTGAT	CATAGAGTTTGTTTTCAATCCATGTGGAAG
chr10	43622136	43622263	CCTCCCTTCCACATGGATTGAA	ACCAGAAACATTTTTAAAAAGCATCACAGA
chr10	43623468	43623606	GAACATCAAAGGGAGTTTTGCCA	CGTGAGTGGTACAGGACTCTCT
chr10	43623541	43623678	GATCTGTTTTCATTTTTAGGCATGTCAGA	TGAAAGCATCCAGTTAGCATATACACTATC
chr10	43623616	43623749	GGCACTAACACTGGGTTTCCAA	CTTGTGAGTCCATTACCTTTCACAAAG
chr10	89624182	89624306	CTGCCATCTCTCTCCTCCTTTTTC	CAGGTCAAGTCTAAGTCGAATCCATC
chr10	89624243	89624368	AAGAGATCGTTAGCAGAAACAAAAGGA	TCTACTCCCACGTTCTAAGAGAGTG
chr10	89653733	89653871	TTGATTGCTGCATATTTCAGATATTTCTTTCC	CTTACCTTACTACATCATCAATATTGTTCCTGT
chr10	89653809	89653948	GATTTCCTGCAGAAAGACTTGAAGG	TGGCTTAGAAATCTTTTCTAAATGAAAACACAA
chr10	89685212	89685344	TCAAATGTTAGCTCATTTTTGTTAATGGTGG	GCAAGCATACAAATAAGAAAACATACTTACAGA
chr10	89685259	89685396	TTTGTTTTAAGGTTTTTGGATTCAAAGCATAA	TCACTCTAACAAGCAGATAACTTTCACTTAAT
chr10	89690711	89690843	AAAGATTCAGGCAATGTTTGTTAGTATTAGT	TGCAATTAAATTTGGCGGTGTCA
chr10	89690780	89690908	TCACTTTTAAACTTTTCTTTTAGTTGTGCT	ACAGTAAGATACAGTCTATCGGGTTTAAGT
chr10	89692685	89692820	ATGCAACATTTCTAAAGTTACCTACTTGT	TGATAAGTTCTAGCTGTGGTGGGTTA
chr10	89692754	89692893	TATCTTTTTACCACAGTTGCACAATATCCT	GCTTTACAGTGAATTGCTGCAACA
chr10	89692834	89692973	AGATCTTGACCAATGGCTAAGTGAAG	CTAGGGCCTCTTGTGCCTTTAA
chr10	89692911	89693049	GTGTAATGATATGTGCATATTTATTACATCGG	ATCCAGGAAGAGGAAAGGAAAAACATCAAAAA
chr10	89711788	89711927	CGACCCAGTTACCATAGCAATTTAGT	AACAGGTAGCTATAATAATACACATAGCGC
chr10	89711862	89711986	TTCTGTCCACCAGGGAGTAACTATT	TTTCAAACATCATCTTGTGAAACAACAGT
chr10	89717565	89717704	AGGCATTTCCTGTGAAATAATACTGGTATG	GAACTCAAAGTACATGAACTTGTCTTCC
chr10	89717631	89717755	AGCTAAAGGTGAAGATATATTCCTCCAATTC	TTTGTGGAAGAACTCTACTTTGATATCACC
chr10	89720548	89720683	AATGTTTAACATAGGTGACAGATTTTCTTTTT	GAATGTATTTACCCAAAAGTGAAACATTTTGT
chr10	89720644	89720774	TTTTTAGGACAAAATGTTTCACTTTTGGG	CACGCTCTATACTGCAAATGCTATC
chr10	89720707	89720846	CTCAGAAAAAGTAGAAAATGGAAGTCTATGTG	CTTTGTCTTTATTTGCTTTGTCAAGATCATTTT
chr10	89720772	89720901	GTGCAGATAATGACAAGGAATATCTAGTACT	CCCACAAAATGTTTAATTTAACTGACCTTAAAA
chr10	89724990	89725128	TAGTTTAAGATGAGTCATATTTGTGGGTTTTCA	CACTAACATCTGGTGTTACAGAAGTTGAA
chr10	89725067	89725206	AGTAGAGGAGCCGTCAAATCCA	GCTGATCTTCATCAAAAGGTTCATTCTCT
chr10	89725136	89725267	ACCTGATCATTATAGATATTCTGACACCACT	ATTTTCATGGTGTTTTATCCCTCTTGATAAAAA
chr10	123239046	123239185	ATTATTACAAAATTAACAAGGAAGGCAGAACG	GGAGGAGAAGAAGGTTTCTGGAG
chr10	123239132	123239261	GGGTTACATGGTGGCTTGTG	AGAGGAGTAAATAATTGGAAAAGTAATCAGCAT
chr10	123239265	123239403	CCATATATACAAGTGGAGACAACAAGCT	TATCCACACATAAACGGCAGTGTT
chr10	123239351	123239475	GGACAGGCAGACACAGTCATTC	AGTTCTTGTTCTTCAGGAGATGATTCTG
chr10	123239449	123239575	AGAATCATCTCCTGAAGAACAAGAACTTC	ACCCAAGATGAAATAAAACGTCTCTCTTC
chr10	123241643	123241779	GCCTGACCAACTTTTCCCAGTTT	CTTCTTCTGCCAAAATTGTTGTTTCTAGT
chr10	123243142	123243281	TGTGTGTAAAACACTACGCATGTCT	CTCCCAGAGACCAACGTTCAAG
chr10	123243223	123243361	TGAGAGTGAGAATTCGATCCAAGTCT	CCCAGTGCATATGAAATTAATTCAAGGAAA
chr10	123244849	123244987	GAGGTATTACTGGTGTGGCAAGT	GGATTCCCGTGGAGGAACTTTT
chr10	123244931	123245069	GCTTATCCATTCTGTGTCCTTCCT	CGTGCTTTCTCCTTTTGTTGCAG
chr10	123245009	123245135	AAGTGAAGATCTCCCACATTAACACC	TGAGGAGGTGTTTATGTCTCAGCT
chr10	123246767	123246905	GTGAAATGCAGCAGCCACTAAAG	GCCCTGTTTGATAGAGTATACACTCATCA
chr10	123246838	123246968	GAAAAAGCCAGAGAAAAGAGAGTTACTC	TAGTTTTTGCATTTTCCTCTACATTTGCAG
chr10	123247477	123247605	GCCCACTGTGTTACTGCCAT	CCAGAAATGTTTTGGTAACAGAAAACAATG
chr10	123247497	123247636	CGACTTACATTGGTGGTCTTTTTGTAATAG	TGATTTCAGTGTATTCATCGAGATTTAGCA
chr10	123256017	123256156	CCCAGCCAAGTAGAATGTGAAAGA	GAGTACTCCTATGACATTAACCGTGT
chr10	123256100	123256239	CAAGTCCTTGAAGGTCATCTGCT	CAGGGCCTCTCTATGTCATAGTTG
chr10	123256183	123256316	GGTATTCTCGGAGGTTGCCTTT	TAACTAAAAATGTTTTGCTGAATTGCCCAA
chr10	123257955	123258083	GATTCAATCAAACTGCAGAGTATTTGGG	CAGAGATGGAGATGATGAAGATGATTGG
chr10	123258017	123258153	GTGCAGGCTCCAAGAAGATTTATGATAT	TGAACTGATTTGTGAATATGCCTACTGTT
chr10	123260261	123260400	GTTCACATGCCACAAAAGGAACT	GTGGGAATTGACAAAGACAAGCCCAA
chr10	123260334	123260465	GCTCACCTTTCAACATCTTCACG	TTAGGCTGACACTGGGCAAG
chr10	123260411	123260535	ATGACCACTTGCCCAAAGCAAC	ATTTAGTTCTGGAATTTCCCTCACTACAC
chr10	123263276	123263405	CTGGGACATGGCCAAGAGAAGT	GATAACAACACGCCTCTCTTCAAC
chr10	123263300	123263439	TCACTTATCTCTTGGAAACTCCCATTTTG	GCTCCTCCATGAACTCCAACAC
chr10	123274535	123274674	CACAGAAGTCGATGGCATCAAAG	TGCACAAGCTGACCAAACGTAT
chr10	123274615	123274753	CTCTTTATCTACTTTCTGTTACCTGTCTCC	GCCTGTATGGTGGTAACAGTCATC
chr10	123274697	123274829	TGGCTTCTTGGTCGTGTTCTTC	TGGAAGAGAAAAGGAGATTACAGCTTC
chr10	123274767	123274896	CCTATGCAGTAAATGGCTATCTCCA	CAGTCTGGTGTGCTAACTCTATGG
chr10	123276763	123276887	AGCTGTGTTAATTTTATAGCAGTCAACCA	GCGGGTAATTCTATTGGGATATCCTTTC
chr10	123276822	123276959	ACAGTATATACCTGGCAGAACTGTCAA	ACGGACAAAGAGATTGAGGTTCTC
chr10	123276903	123277031	CCCAGCGTCCTCAAAAGTTACA	CCACAATCATTCCTGTGTCGTCTAG
chr10	123278116	123278250	GTCTCCCAAAGCACCAAGTCTT	TATATAGGGCAGGCCAACCAGTCT
chr10	123278187	123278316	CATTGTTACCTTGCTGTTTTGGCA	GAAGTGCTGGCTCTGTTCAATG
chr10	123279417	123279550	GAAATCAAAGAACCTGTGGCCAAA	GGAAAAGAACGGCAGTAAATACGG
chr10	123279488	123279625	CTCACCTTGAGAACCTTGAGGTAG	GGTCGGAGGAGACGTAGAGT
chr10	123279575	123279704	GGCTGGGCATCACTGTAAAC	TTTCTTCCCTCTCTCCACCAGA
chr10	123298053	123298186	TCAAGCAAGAATGGGCTGGTAT	CATCTGACAAGGGAAATTATACCTGTGT
chr10	123298125	123298262	CGTGTGATTGATGGACCCGTATT	GTTAAATAACCGCCTTTGCTTTGATCTT
chr10	123310773	123310911	GAAATGTGATGTTCTGAAAGCTTAATTCT	AACACTGTCAAGTTTCGCTGC
chr10	123310831	123310963	CTTAAACTCCTTCCCGTTTTTCAGC	CTGGACCAACACAGAAAAGATGGAAAAGC
chr10	123323922	123324058	ATGGCGCAGAAGAGTCGACAAG	GATGGTGCGGAAGATTTTGTCAG
chr10	123324001	123324125	CGGGCAGTTACTTACTCTTGTTGT	CACATCCATGGAATATGTTCTTTTGCA
chr10	123324898	123325022	AAAAATGTAATGGCTACAGAGAAGAGAG	CGGCCTCTATGCTTGTACTG
chr10	123324964	123325088	CCATGAAGTACCAAGTTTCACTGTCTAC	GCCCAACAATAGGACAGTGCTTATT
chr10	123325062	123325201	CCAATAAGCACTGTCCTATTGTTGG	CAAATCTCTCAACCAGAAGTGTACGT
chr10	123325100	123325226	CCCATCCTTAGTCCAACTGATCAC	TTCTGCAGAGCCACCAACCAAAT
chr10	123353128	123353267	ACAATGCAAGGGTAGCTGATTCTAAA	GGCCCTCCTTCAGTTTAGTTGA
chr10	123353210	123353347	TTAAATGACTTACCTTCTGGCTCTAATGTG	GATTGGTACCGTAACCATGGTCA
chr10	123353275	123353399	GGACAAGGTTGCCATGGTGA	GAAGTGTGCAGATGGGATTAACG
chr11	532631	532755	CTGCGTCAGGAGAGCACACA	GGAGTGGAGGATGCCTTCTACA
chr11	532644	532780	GCACACACTTGCAGCTCATG	CCTGATCCCATCCCTCCTTTC
chr11	533464	533588	TGGCCGAGGTCTCGATGTA	CTCGGATGACGTGCCCAT
chr11	533517	533642	TGCCGAGATTCCACAGTGC	CGTAGCCAGCTCTCGCTTTC
chr11	533663	533802	ATCCAGGACATGCGCAGAGA	ACAACACCAAGTCTTTTGAGGACA
chr11	533758	533897	GGGTTCACCTGTACTGGTGG	GGACATCCTGGATACCGCC
chr11	533833	533957	CGGTGCGCATGTACTGGT	TGTCCTCCTGCAGGATTCCTA
chr11	533893	534029	TGTCCAACAGGCACGTCTC	ATGAGAGGTACCAGGGAGAGGCT
chr11	534142	534266	CCCTATCCTGGCTGTGTCCT	GACCATCCAGCTGATCCAGAAC
chr11	534201	534325	GCCAGGCTCACCTCTATAGTG	GCGATGACGGAATATAAGCTGGT
chr11	108098313	108098437	TTTTTACAGACAGTGATGTGTGTTCT	AAGTAATTTACTACCTTTCGTTCTGTAGCTC
chr11	108098387	108098526	CCGTCAACTAGAACATGATAGAGCT	GCGCTTAAATTTCTCAACTTCTTTCTGAAA
chr11	108098462	108098590	GTGTGATTAGTAACCCATTATTATTTCCTTTTT	ATTTTCCTTGTTTGGAATCTGAATGCC
chr11	108098565	108098704	GCATTCAGATTCCAAACAAGGAAAATATTTG	GTTAAGACTTACACACAAAAGTAATATCACAAC
chr11	108099857	108099985	ATTTAAGTATTCAACGAGTTTCTGAAATTGC	GAGGCTTGTGTTGAGGCTGATA
chr11	108099923	108100047	TCAGAAAGAAACAGAATGTCTGAGAATAGC	TGTTTGCACATTTGATGAAGTATTTGACC
chr11	108099983	108100107	CTCCAGGCAGAAAAAGATGCAGGAA	AACTCACGCGACAGTAATCTGTTAA
chr11	108106302	108106432	AATTTCCCAAATGGAATTATTTAAATAGTTGCC	AATTTAAGAGTTCTTGACATTTTAGCCTAGG
chr11	108106381	108106512	GTTTATTTTGAAATAGGAGCACCTAGGC	AATGTCTTTGAGTAGTATGTTGCTACAATCA
chr11	108106444	108106572	ACAGTGAAAGATTCATCTAATGGTGCT	TCAAAACATACCTAACCACTGTTGCT
chr11	108106506	108106630	AGACATTCTTTCTGTGAGAAAATACTGGTG	AGAGTGCTTTCTTTGGTGAAGTTTCA
chr11	108114573	108114712	AAATCCTTTTTCTGTATGGGATTATGGAATAT	TCAGATAGAGCCTGAAGTACACAGAG
chr11	108114672	108114797	TTTTTAAGAATTGTTCTCTGTGTACTTCAGG	AATCCGTCAGTCTGAGAACAGC
chr11	108114735	108114873	AGTTTTAGTGGCTAGAATAATTCATGCTGT	AAAACAAAAGAAAAAGAGATTAGATTACCTCGC
chr11	108115476	108115609	CCCTGTTATACCCAGTTGAGCT	CACACACTCGAATTCGAAAGTTGAC
chr11	108115546	108115674	ATCTTAGCAGCTCTTACTATCTTCCTCA	AGAATCATTAAGCCTATGTTGAGTCCAAAT
chr11	108115605	108115743	GTGTGAATTAGGAGATGAAATTCTTCCCA	GGTTTTGGCTCCTTTCGGATGA
chr11	108115679	108115814	AAGAAGTCATTATTGAATTATTTCAACTGCAA	ACTTAGACTTCTATGTTTGAATGAAGAAGCA
chr11	108117618	108117757	ATAATTTTGTGGGAGCTAGCAGTGT	ATCTCATTCACTAGCAGATCATATAAGTTGT
chr11	108117684	108117810	ATTACAGGTGCTTATGAATCAACAAAATGG	CGGCAATATTACGAAATCCTGAAGAATACT
chr11	108117806	108117932	TGCCGTCAAAGAAAATTTGATTGAATTGA	TTTAAAAGCCCAAAATGCCCAGTTTAA
chr11	108119559	108119697	GATACGAGATCGTGCTGTTCCA	TGAGAAATCTCCAAGGATCTGGTATCT
chr11	108119661	108119800	TTTTTAATGAAGATACCAGATCCTTGGAGATTT	CTTCTGAAGGTGATCTTTTATTACTTCCCA
chr11	108119736	108119860	GTGTCCCTTGCAAAAGGAAGAAAA	GACACTGAATGAGAAAATGGTAACACTTT
chr11	108121364	108121503	ATTTCCTTTTAGTTTGTTAATGTGATGGAATAG	CATCAGTAATGGAGACAGCTCACA
chr11	108121455	108121579	AAAGTATCCTGCAAGTTTACCTAACTGT	CAACTTCCGTAAGGCATCGTAAC
chr11	108121556	108121681	TGTTACGATGCCTTACGGAAGTTG	AACTTATACCACGAAAGGTAATACACCAAA
chr11	108121603	108121727	AACCTAGAAAGCTCACAAAAGTCAGATTTA	ATTATGGCTCCAAGTAAGCCAAAGT
chr11	108121708	108121837	GGCTTACTTGGAGCCATAATTCAGG	TTTATCTGTAAGTCAGACATAATGCATGCT
chr11	108122518	108122653	CCCTCCAATAGCTTGCTTTTCAC	ACTTCACACATATTTTGCTCTATTCCCA
chr11	108122593	108122717	TGACCACCAGTATAGTTCCAGGA	ACCCTCTAACTGATAGAATAAGAGCCATTT
chr11	108122693	108122817	GCTCTTATTCTATCAGTTAGAGGGTGACTT	GGAGAGAGCCTGATAAAACAAACAAAAA
chr11	108123508	108123647	GGTCTTCTAAGTGAAGCTTTTTGTTTTTCT	TAACATACCATTCTGGCACGCTTT
chr11	108123584	108123721	CTCACTATGAAAAACTGTAAAGCTGCAAT	CAGCTACTACCCAGCTAAAATTATCATCTT
chr11	108124487	108124623	AAGGCAAAGCATTAGGTACTTGGT	CCATCTTGTCAAAAGTTGTCTGAAGAAAT
chr11	108124545	108124669	CACCACCAAAAAGATAAAGAAGAACTTTCA	GACTGGTGCTTTTCTATACCACATTCT
chr11	108124642	108124767	GAGAATGTGGTATAGAAAAGCACCAGT	CCTCAGATGAGTAATTATTCAGAAGCTGTT
chr11	108124704	108124831	GAATCACTGGATCGCTGTCTTCT	CCTTCCTAACAGTTTACCAAAGTTGAATCA
chr11	108126924	108127048	TTTGTGGTTTACTTTAAGATTACAAATTCAGAA	TCTGACTTATATGCTTCCTCTTCAGCTATTA
chr11	108126949	108127074	ATTCAGAAACTCTTGTCCGGTGTT	CTCCTACCTTGGCTTTCTGGAATAATT
chr11	108128119	108128243	AGTATGTCCAAGATCAAAGTACACTGTAAA	CAGAGTGATACTTTCTCCTGCACATT
chr11	108128174	108128298	CTGGAATTTGCATTTTTCCTTCTATTCACA	GCATCATATTTCTCAAGGAACCAATTCTGA
chr11	108128286	108128425	AGAAATATGATGCAGCTATGTACACGT	ACAATGAGTTGTGACAATCCCACT
chr11	108129622	108129758	ACATTCCATTCAAGATAGAGAAAACACTGT	TTAACAATCGCAGGAAAAAGCCAGAT
chr11	108129695	108129833	TGTTTGTCTTAATTGCAGAAGAGTCCA	AATATGATAGCAAAACAGGAAGCATACTTA
chr11	108129761	108129898	TCAAAGCTAATGAATGACATTGCAGATATTTG	TGTTGTGAGATGCATCCTTATTTACAAAGATAT
chr11	108137813	108137942	GTGCCCAGCCTGATTAGGTAAAT	TGATTCTACTTCTCCACGGTCAAATG
chr11	108137881	108138009	GTTTCTCTTCCTTGAAGGCATCCTT	CGTTAAATAGATTCATGGATGACTGATCCT
chr11	108138008	108138138	CGATTACCCTGATAGTAGTGTTAGTGATG	GAGGCCTCTTATACTGCCAAATCAATATAA
chr11	108139089	108139213	GGCTGTTGTGCCCTTCTCTTAG	ACACAAGAACTTGAGCATGTCTAAGAA
chr11	108139147	108139272	TCCTTTAGCTGAAGAATATCTGTCAAAGC	CTCCGAATATCAGCTGCCCTAA
chr11	108139216	108139352	GTGTGTAACTACTGCTCAGACCAA	ATTTAACGTAACTCACCATATGCAGGT
chr11	108139291	108139422	TGATTCTAGCACGCTAGAACCTAC	CCATGTGATTCTTACATGTCAACTCATTAC
chr11	108141732	108141867	ACTTTTTAAAGTAAATGATTTGTGGATAAACCT	GGTTTCAGAAGTTCAAGAACATCTTCCAT
chr11	108141804	108141941	TAAAGGAGCTTCCTGGAGAAGAGT	GCTTAACAGAACACATCAGTTATTTTATAACTT
chr11	108141910	108142034	AGTTATAAAATAACTGATGTGTTCTGTTAAGCT	TGGTTTAAAATAGTTTTACAAACATCTTGGTCA
chr11	108141966	108142100	TTTTTACCACAGCAATGTGTGTTCT	TGAGCATCCCTTGTGTTCTCAG
chr11	108142039	108142178	CTTCATGTAGTGAAAAACCTAGGTCAAAG	CAGATAGCAAAAGAAAAATAGGACCACAAA
chr11	108143192	108143331	TCAGTGAGTTTTCTGAGTGCTTTTATCA	AAGCAAAGTTTTAAGGCAATTTACTAGGG
chr11	108143256	108143387	CAGGCATCTAACAAAGGAGAGGAAATATATATT	GACTGCTTTAAAATTTTCAATGGAGATCTTACT
chr11	108143380	108143513	AAGCAGTCTTTGTTTGTTAATGAGTAATTT	ACTTCATTTACAGGAAAGTCTTTTCCCA
chr11	108143449	108143587	GCTGATCCTTATTCAAAATGGGCCAT	CCCATTACCTATTGATTGACTCTGCA
chr11	108143526	108143650	TCTTGCTGACAATCATCACCAAGTT	CTGTTACTATGTAAGACATTCTACTGCCAT
chr11	108150136	108150272	CTGGAATATGCTTTGGAAAGTAGGGT	CAAAGGAAGTGCTTTCAGTAACCTG
chr11	108150209	108150333	TGTTTTAAGATTGTTCCAGGACACGAA	TTTCTCTCATTCCTTCCTGAGCTTTC
chr11	108151607	108151746	AGGTTTCTGAAATGTGTATAGCTTGTCA	TTTCAGGGTTCTCAGCACTATGG
chr11	108151703	108151831	TTTTTAATTTCTTTTTAAGTCCCATAGTGCTG	TGTTTTTCGCAGATAGGGCTACA
chr11	108151768	108151905	GAAAATCTGTTTTACTGACGTTGATAGCTG	CCATATATACCTTTTTCACAAGGTGAGGTT
chr11	108151842	108151981	GCCCTGTGTAAATCTGTGAAAGAGA	GCCACTCAGAAAATCTAGCTTTAACTTTTT
chr11	108153395	108153519	TTTTTCATTTTTCTTAACACATTGACTTTTTGG	TCCAAAACCAGATAATCTAAATGAGATGCC
chr11	108153440	108153567	TTAGAGAAAGTTTCTGAAACTTTTGGATATAGA	AAAGGAAAAGAAGATAAGTTGTATTCAGTATCT
chr11	108154851	108154989	ACTTTAATGCTGATGGTATTAAAACAGTTTT	ATCACCAGATGTGGAATCAAAACCT
chr11	108154953	108155090	GATCTTGTTATAAGGTTTTGATTCCACATCT	GAATATTTACAAGAATCTTTGGAAAGCAGTCTG
chr11	108155021	108155159	GCTAATCAGATTCAAGAGGACTGGAA	CCTTGGTAGCAGTCTCTCTTTGC
chr11	108155110	108155249	GGGTACCAGAGACAGTGGGAT	ATCTCATATCATTCAGGGAATGAAAAGTAC
chr11	108158248	108158377	GGTAATATATGCCTTTTGAGCTGTCTTGA	CAATAACTCCACCACAATCTCTGGTAAAT
chr11	108158316	108158442	TGCCCTTGCAGATTGATCACTT	CCTGAAAAGTCACAGAGGTCAGT
chr11	108158383	108158518	GTTACATGAGCCAGCAAATTCTAGTG	TGAAGGTGTCAACCAATAAACTTCTTTAAA
chr11	108159620	108159759	CTAAATTTTCATTTTGGAAGTTCACTGGTCT	TTGCTTTAATCACATGCGATGGAAAAT
chr11	108159697	108159821	CTGTTAGGGATTTGGATCCTGCTC	GGAAAGAATTTCTAAAATGCTTTTTAACTTGG
chr11	108160263	108160402	AAAGTGTATTTATTGTAGCCGAGTATCTAATT	CTGTGCTTCTTATAAACATTATTTGTTTCAGCT
chr11	108160353	108160491	GCCATATGTGAGCAAGCAGC	CTCGAAGAACAAAGGCCCAAGCTC
chr11	108160417	108160551	ATCACCTGTTTGTTAGTTTATTACTGAAAGATA	ATTGGTCTAAATATGTTATTTACCTTTGGTTGA
chr11	108163288	108163414	TCAGAGTAATTTTCCAGAACTTACTGGTTG	CAAACCTGACTTAATAAGTCACAACAAAGG
chr11	108163346	108163471	GCCTTCTTGTATCATGGATGTGTCATTA	ACAATAACATGAAGATGGTTTTCTAGAGCA
chr11	108163412	108163550	TTGCCAGACAGCCGTGACT	TACCATTTTGAAGATGAGTCAGAAAATTACCT
chr11	108163968	108164104	ACAGTAAGTTTTGTTGGCTTACTTTAAAAT	ATCGTGATATAGAGGTTTTCATTATCCTTGTT
chr11	108164038	108164163	AGGTATTGGACTTGTTGAAATACTTAGTGA	GCTGAGTAATACGCAAATCCTTAAAAACAA
chr11	108164138	108164275	TTTTAAGGATTTGCGTATTACTCAGCAAAAA	GCATTACAGATTTTTGAAAAGTACTACTATGTT
chr11	108165606	108165744	CAGGCTTAACCAATACGTGTTAAAAGC	GTTCCAGTTGTCTTCGAAGATCCT
chr11	108165686	108165823	TGATGCACTTCCATTGACAAGACT	ACAGGTAGAAATAGCCCATGTCATTTAAAA
chr11	108167957	108168081	AAACAAAAGTGTTGTCTTCATGCTAGTT	TATTGCCATCTTGGATAACTGCAACAA
chr11	108168020	108168153	CGCAAGATGGGATTATGGTGAAAC	CCGCAGTTGACTGAAATGTCAC
chr11	108170386	108170521	TTTTATGTATGATCTCTTACCTATGACTCTACT	AAGATGCATCTTTACTATGTTGTATAGCTATGG
chr11	108170460	108170599	GGGAGAAGTGGGTCCTATAGATTTCT	GTGTGTTATTCAGGTAGGTCAGCAT
chr11	108170541	108170677	ATTTGAAGATAAAGAACTTCAGTGGACCTT	TGTGAAGTATCATTCTCCATGAATGTCAT
chr11	108172300	108172436	TTTTTCAGTGGAGGTTAACATTCATCAAG	GTCCAGTCTTTGTGGCTAAAATGTTT
chr11	108172377	108172514	TCAAAGTTCGATCAGCAGCTGTT	TTTTTCTTGATGTTCTAAAAGGCTGTAGA
chr11	108172446	108172570	GGGAGATTTATAAGATGACAACAGATCCA	CAGAACTGTTTTAGATATGCTGGGTATTCA
chr11	108173507	108173641	ACTCATTTTGTGTAGGAAAGGTACAATGA	AGATTTATATCATCCAGGCCTTCAAAAGG
chr11	108173566	108173694	CCCTTTCTTTCTAGTTTTTAGAAGTACCCA	CACAAGTCAGTGTCTTTATCCAAATGT
chr11	108173700	108173825	TTGGACAGTGGAGGCACAAAAT	GTATCACAGCACTCTTTAGATAAACAGGT
chr11	108175355	108175493	ACTCATTTTTACTCAAACTATTGGGTGGAT	GAAAGCAGATTTCTCCATGATTCATTTGT
chr11	108175420	108175552	CAGACTGTACTTCCATACTTGATTCATGAT	ATCGGCTCGTTTGCGAGA
chr11	108175505	108175636	AGGGATTTTTCACCAGCTGTCTT	TCCATCTTTCTCTAGAACTGAGTTTACAGT
chr11	108178550	108178683	ACACATAAACAAGAAGGAAGAAGGTGT	CAGCAAGCATTGTTCTTTGTGATTTTT
chr11	108178622	108178746	AGAGTCAGAGCACTTTTTCCGATG	ATCCTAAACGTAAGAAGCAACACTCATTA
chr11	108180792	108180931	AAGCAGTCACTACCATTGTATTCTATATCAAC	AAATCCAGCCAGAAAGCATCATTAAAA
chr11	108180873	108180997	TCATTTTTCTTTAGACCTTCTTCAGGAACA	GCATAGAGTAAAGCTGTAAAGTGAGCA
chr11	108180982	108181106	CAGCTTTACTCTATGCAGAAATCTATGCA	ATATACCCTTATTGAGACAATGCCAACATT
chr11	108183088	108183227	GCTTCCAAATAGTATGTTCTCATTAAAAGAGGT	ACCTGTAAACTTATTCCAGTTTCTTCTTTACTT
chr11	108183155	108183279	AAGGAAGCCAGAATACAACTATTTCTAGC	AACCCAAAGTATGAGATAAATACTGTCATAAAT
chr11	108186514	108186647	TTCCTTCTTCAATTTTTGTTGTTTCCATGT	GCAATTTACCTAGTAATGGGTTGTAACATC
chr11	108186583	108186708	GAGCCAGATAGTTTGTATGGCTGT	GGGTTTTACACACACATAACTCCTTCATAA
chr11	108186672	108186803	ATTCTGTTTATGAAGGAGTTATGTGTGTGT	GCTGTTTCGAGGTCATATGTTACTAGG
chr11	108186739	108186872	CTACGAACATATGAACACGAAGCAATG	GATGGCTTTACCAAATCTGGGAAAAA
chr11	108188073	108188200	CTTAAAAACAAAATAACTCCTGTTTAGGCCT	TAATGAAGTTCTTCTAGTTCAGGACACCA
chr11	108188121	108188254	TGCCATATTCTTTCCGTCTATTTAAAAGGA	TCTTACCTGACGGAAGTGCAATG
chr11	108190598	108190728	TTGTCCTTTGGTGAAGCTATTTATACATGT	AGAGCATTGTACAATGATTCATGGTAACT
chr11	108190662	108190788	TCTTTGACTTATCTCACAGCAAAGAAG	TACCTGGCATATTTGAGACTTTCATAAAATGT
chr11	108191977	108192104	CCTGAAAACCTCTTCTTTATTTTCAGAGTG	GCAACCTGCTAAGTGTGGGATA
chr11	108192056	108192188	CGCAGCCTTGAGTCTGTGTATT	AAGCTGCACTTTAGGATAACAAAGTCATA
chr11	108195999	108196138	TTCTCTTGCTTACATGAACTCTATGTCG	GCCATGATAGGCTCCTGAAAACTAA
chr11	108196080	108196209	CAGAAACACTCCCAGCTTCTCAA	CCTTAATACATTCTCTTTGTGAGTTGTCCA
chr11	108196144	108196274	GCACAGTCATTTTGGAGATCCTGAT	TACCTGAGTGTTCTTGAAAGTTCTGG
chr11	108196215	108196353	CTCACCAAACACCTTGTAGAACTCT	CTTTTTCCCTCAGGCTTTCTGTTTTT
chr11	108196686	108196823	CCTCAATGAATGGTAGTTGCTGC	ATTGTACTGTTTAATTTGAAATATTGCCCTT
chr11	108196763	108196902	CCATATGTCATTTTCATTTCAGCTCCCT	GGGCAAGACTCTGCTCCTTTTT
chr11	108196820	108196946	CAATTCAGTTAGCTGTGGAGTCTCT	ACAGCTGGCATCCAACTTCT
chr11	108198316	108198455	GTTGGGTACAGTCATGGTAATGCA	AGGATTTTCTAAGCACGTTTCTGCT
chr11	108198394	108198521	CATACACAGAATGTCTGAGGGTTTGT	AAGTAACTATCTTAAGGGTTGCTCCAAAAA
chr11	108199725	108199858	AAATTGGTTGTGTTTTCTTGAAGGCA	TCTTTGGTATTGAGTATCTGAAAACCGG
chr11	108199776	108199901	GAGAAAGTAGTGATGAGCTAAGAAATGGAA	CTTGCTTGTTTTCAAATTCCGATGATTTC
chr11	108199893	108200019	ACAAGCAAGCTCTCCTGAAAAGA	ACTCACTCAGTTAACTGGTGAACATAAAAT
chr11	108200889	108201028	GTTCTGTTAAAGTTCATGGCTTTTGTGT	TTTACATAAGAAGCGTTTACGATCCTCTT
chr11	108200966	108201105	CTGGAGTTGGATGAATTAGCCCT	CAGAGGGAACAAAGTCGGAATACC
chr11	108201047	108201179	AACTGCTTATTAAGTGGAGAAGAACATGA	AGGGTAGAATATTGGGCTGAGTAACA
chr11	108202103	108202227	ACTTGCTTAGATGTGAGAATATTTGAAATACCT	AGCCAATTGGTACATAAGAGGCAAAA
chr11	108202166	108202301	GGTAGAGAGACGGAATGAAGATTCC	TTTTCAGGTTTACTTACATTATTGAGGACTTCA
chr11	108202250	108202389	TGGGAGGCCTAGGATTTCATGA	TTTGTATTTCCATTTCTTAGAGGGAATGGTATA
chr11	108202495	108202634	ACCCACTGCAGTATCTAGACAGT	GGGTGATCCATTGAAATTCTAGAGATT
chr11	108202599	108202738	CTTACAGCTAATCTCTAGAATTTCAATGGATCA	GCACATTTTTAGTTATTCTGCTTCTTCTGG
chr11	108202672	108202811	GCAAACAGAGATGAATTTCTGACTAAACC	GACTGAATATCACACTTCTAAAAGGTACGT
chr11	108203426	108203550	AACTCTGAGAAGTTTAAATGTTGGGTAGTT	ACCATCTGAGGTCTCCTACTTCTG
chr11	108203489	108203613	GATCGAACAGAGGCTGCAAATAGAATA	CACTGAGTGGCATCTAAGTTTGCTAATATA
chr11	108203550	108203674	TCAGAAGTGTTGAGGCACTTTGT	GAGTAACACAGCAAGAAAGTAACGTTTC
chr11	108204569	108204708	TGTTCCTCAGTTTGTCACTAAAATCTCTT	AATTGCAAATTACCTTAATTTCCATAGTAGGG
chr11	108204664	108204803	AAGATGTTGTTGTCCCTACTATGGAAATT	TTGCCAATATTTAACCAATTTTGACCTACA
chr11	108205618	108205748	TGCCATTTATAATGTATTTTTCTTTAAGTGCAA	GCTTTAAATGACTGTATAGTCACCAGATTTCC
chr11	108205673	108205808	AATCATGTTTATACTTTTATTAGGTGGACCACA	TCGGAACCTACACAATCTATTATTTTTGGTAAA
chr11	108206496	108206635	TGCTATTCTCAGATGACTCTGTGTTTTT	GTAATGTATTACACATCTGGAAGACCTGT
chr11	108206578	108206717	GATGACCTGAGACAAGATGCTGT	GGTGAACTAACAGAAGTACAAATAGTTACCTTA
chr11	108206646	108206776	CACGGAAACTAGGAAGAGGAAATTAACT	ATTATGAATATGGGCATGAGCCACTT
chr11	108213855	108213990	AAAAATGCTTTGCACTGACTCTGA	GCACCATTCAAGAACACCACTTC
chr11	108213927	108214054	GGTATTTAATCTGTAACTCCAGGTGGTT	TGTATCTTTTATGAGCACCATCTTCATTGT
chr11	108214038	108214164	TGCTCATAAAAGATACAGGCCAAATGA	CAGCTGTCAGCTTTAATAAGCCATTAAAT
chr11	108216479	108216608	AAAAAGTCTTTTGAAGAGAAATATGAAGTCTTC	TATAAGCCAATCGCTTCTCAAACCAAATA
chr11	108216541	108216680	TTTCCGTTACTTCTGCATGGAAAAATTC	CCAAACAACAAAGTGCTCAATCTACTATAT
chr11	108217955	108218094	AGAAAGAGATGGAATCAGTGATTTCAGAT	ACCTAGATCTATATGTACAAGTTCTGCTGA
chr11	108218020	108218159	GGACTTGGTGATAGACATGTACAGAATATC	GCAAACAACATTCCATGATGACCAAATATT
chr11	108224398	108224537	ATGTGGTTTCTTGCCTTTGTAAAGTTC	CTGTCTCAGGAGTAGGAAGGATTTTG
chr11	108224471	108224600	TTCACTGTATTCTTTACTTTAGGTGTTGCT	AGACACCTTCAACACCCGTAATG
chr11	108224537	108224666	GTTCCTTTTAGACTCACCAGAGATATTGTG	CCAGCCCATGTAATTTTGACATCAAAAATT
chr11	108225484	108225613	GTTGACAACATTGGTGTGTAACAAAATC	AAAATACTTTACCTCTACAATGGTTAACAGA
chr11	108225546	108225685	AGAAAACCATGGAAGTGATGAGAAACT	CTCTTCACATCAGTGACTTCCTGA
chr11	108235717	108235856	CTGGCTTATTTGTATGATACTGGTTCTACT	TTTCAAAGGATTCATGGTCCAGTCA
chr11	108235797	108235934	CTCTCTGTTTAGGTCCTTCTATATGATCCA	TTTGCATTCTTGGTCATCTGCATTC
chr11	108235877	108236004	GCCGGAAGATGAAACTGAGCTT	CCTTGGGAATAAGAAAATCTGAAAAACTGA
chr11	108235994	108236133	TATTCCCAAGGCCTTTAAACTGTTCA	GCCTTCTTCCACTCCTTTCAGTTT
chr11	108236072	108236211	ACAAAGTAGCTGAACGTGTCTTAATGA	GAAAAGTCGGCTGAGATTTTTGGG
chr11	108236150	108236275	GTGGACAAGTGAATTTGCTCATACAG	TTCTAAAGGCTGAATGAAAGGGTAATTCAT
chr12	25362676	25362814	ACAAAAATTACCACTTGTACTAGTATGCCT	GAGAAATTCGAAAACATAAAGAAAAGATGAGC
chr12	25362778	25362902	TCTTTGCTCATCTTTTCTTTATGTTTTCGAATT	CTGTACACATGAAGCCATCGTATATATTCA
chr12	25368325	25368463	AGACATCTGCTTTCTGCCAAAATTAATG	GGGAGATCCGACAATACAGATTGAAAAA
chr12	25368402	25368531	CACACAGCCAGGAGTCTTTTCTT	GCAACAGACTTTAAAGAAGTTGTGTTTTAC
chr12	25378499	25378629	GTTATGATTTTGCAGAAAACAGATCTGT	AACAGTAGACACAAAACAGGCTCA
chr12	25378558	25378694	TTTGCTGATGTTTCAATAAAAGGAATTCCA	AGAGTTAAGGACTCTGAAGATGTACCTATG
chr12	25378622	25378761	CTACTGTTCTAGAAGGCAAATCACATTTATTTC	TGAAAGATATTTGTGTTACTAATGACTGTGCT
chr12	25380137	25380261	TGTCAGCTTATTATATTCAATTTAAACCCACCT	CAATGAGGGACCAGTACATGAGG
chr12	25380163	25380298	CCCACCTATAATGGTGAATATCTTCAAATGATT	GATATTCTCGACACAGCAGGTCAA
chr12	25398136	25398271	GGTCAGAGAAACCTTTATCTGTATCAAAGA	GAGTGCCTTGACGATACAGCTAATT
chr12	25398205	25398332	TACCTCTATTGTTGGATCATATTCGTCCA	AAGGCCTGCTGAAAATGACTGAATATA
chr12	112884002	112884141	GTCTTAGCTGTGTTGTTGTGGAAA	CAACTCCTCTTGTCAACAGTAGGTTTT
chr12	112884076	112884210	TAAGATGGTTTCACCCAAATATCACTGG	CAACTTACCTAACGGAAAGTGTGAAG
chr12	112884150	112884275	TTTTTGGCAAGGCCTAGTAAAAGT	CTATCCAAGCATGGTTTTACCACTTC
chr12	112888095	112888224	GCCTCCCTTTCCAATGGACTAT	ATACTGGACCAACTCAGCCAAAG
chr12	112888159	112888285	ACTGGTGATTACTATGACCTGTATGGA	GATATTTAAGCTCAATGACATCTCCATTCTTC
chr12	112890936	112891075	TGTGAAAGAACAACATGAACCCATAGT	CAAGAAAACTACCATGTTTTCCTTTTTCAGTTA
chr12	112891006	112891131	CATGGACATCTCTCTGGGAAAGAAG	ATCACCAGTGCGCACAGAAAGAAC
chr12	112891120	112891246	CGCACTGGTGATGACAAAGG	AAAAATCACCCAAAGGTAACATCTTGC
chr12	112892287	112892422	GCAGTGAACATGAGAGTGCTTGA	CAAGATCTGTCAAAGAATCAAACCGTT
chr12	112892356	112892495	TTATCTTGAAAGGAACTGAAATACGACGT	AATCTGCTCACCTGCTTGAGTT
chr12	112892433	112892569	TAAGAAGAATCCTATGGTGGAAACATTGG	TCTACCTCTGTATGTTTGCAAAATTCTCT
chr12	112893688	112893815	TTTTTGCATTAACACCGTTTTCTGT	TTGCTTAGTTCTCGAACTCTGCTTT
chr12	112893755	112893881	CCCTTAACACGACTCGTATAAATGC	TTTTAATAACTTACCTCAAATTCTTCCCAAAAG
chr12	112893810	112893934	AAGCAAATTAGCTGAGACCACAGATAAA	AGCAACTTCTCCTCCACTAAAAATAGGATATA
chr12	112910666	112910797	AAAGAAGTAATGCTGATCCAGGCTT	TGACCCTCTTTTCGGCTGTAGA
chr12	112910740	112910879	CTTTCCAGACACTACAACAACAGGA	GAGTGACTATTACTGAGCGGAATATTGAT
chr12	112915406	112915540	TCCTGAAGCAGTCCAGGACTTA	GCTTACCATGATGATATTTGCATTGATGT
chr12	112915453	112915577	AGTTGATCATACCAGGGTTGTCCTA	TAGAAATGTATGGTCAGAAAACACTGTGAA
chr12	112915585	112915713	TTTGTATTTTAAATCCTTCCTCATGTCCTGA	GCAATGTAACTCTTTTTGGGCTTTGAA
chr12	112915645	112915782	CTTCCTAAATTTCTAGCCTGAATTTGAAACC	ACTCGGGAGTTTTCTTGGAACAC
chr12	112915727	112915853	CTGCAAAACACGGTGAATGACT	ACAGTTTAGCAGAAAAGAAGTTTCTGTGA
chr12	112919796	112919935	CTTGAACATTTGTTTGTTGCTTGTTTAGG	GCATGACGCCATATTCTTTTAGAGCA
chr12	112919870	112919995	TCTTCCAGAGTAAATGTGTCAAATACTGG	AAAGTTTAAGTTCTCTTAGCGTATAGTCATGAG
chr12	112919930	112920054	TCATGCGTGTTAGGAACGTCAA	CCATCAACAGTTCCCAAAGTCTCTAG
chr12	112924185	112924324	CTCTCCATTGGATTTAGGAAAGCTTAGA	GCCAGGTCCGAAAGTGGTATT
chr12	112924279	112924408	GGGAATACGGAGAGAACGGTC	CATCCATGATGCTCTCCTGCTT
chr12	112924375	112924509	GAGGTGCACCATAAGCAGGA	GGGTAGGTAAAAGCAAGCCCT
chr12	112926204	112926339	TGAATGATTCTGTTGTCCCTGCTT	GCTTCTTGCCCACCAGATGA
chr12	112926734	112926870	AGCATTGTCTCTGAGTCCACTAAAAG	ACCATCTGGATGGTTTTGGGAAC
chr12	112926812	112926950	GATGTTTCCTTCGTAGGTGTTGACT	TTTCAATATAATGCTGGACCGCCATAT
chr12	112926891	112927024	TGGTCCAGACAGAAGCACAGTA	CTAGCAAGAGAATGAGAATCCGCAT
chr12	112939899	112940031	CCCTTAAAATAACCATTGTCCCTCACAT	CGGGAGAGGGCTCTGATCTC
chr12	112939956	112940094	GAGGAAAGGGCACGAATATACAAATATTAAGTA	CCAGGTAAAAAGAATTTCCTTCAGCACTA
chr12	112942401	112942540	TGCCCAAAGAATGTAGTATGTGTTTTATAGA	AGGCCCACGTTTTCATAGACTC
chr12	112942478	112942612	TTCTTTTTCTTTTCTCTCCAGAATGAGAGA	GCATTTAAATACCTATTTCTGTGCTGAAGT
chr12	121416461	121416600	TGCAAGGAGTTTGGTTTGTGTCT	GTCTGCAGCTGGCTCAGTTTA
chr12	121416563	121416696	AGCCGAGCCATGGTTTCT	CCTTCTCCAGCCAGGAGGTA
chr12	121416677	121416803	TACCTCCTGGCTGGAGAAGG	CATCGTCGTCCGTCTCGT
chr12	121416830	121416967	AAAGAGCTGGAGAACCTCAGC	GGGCTCGTTAGGAGCTGAG
chr12	121426597	121426722	AGCCCTTGCTGAGCAGATC	CCAGTGGTATCGACCACCT
chr12	121426649	121426774	CGTGTGGCGAAGATGGTCAA	CTTCATGGGAGTGCCCTTGTT
chr12	121426798	121426924	CACCTGGTACGTCCGCAA	GGGATGGTGAAGCTTCCAGC
chr12	121431278	121431415	GGTGAGAGTGGCCAGTACC	CCCACTTGAAACGGTTCCTC
chr12	121431351	121431478	GATTGAAGAGCCCACAGGTGAT	CCTCCTTGCTAGGGTTCTTCTG
chr12	121431421	121431545	GCATCCCAGCAGATCCTGTTC	GACCAAACCAGCACTGTTTCC
chr12	121431910	121432039	CCAGGACAGGGTTCCTCTGA	CACCTCCGTGACGAGGTT
chr12	121431968	121432094	GCGGAATGCATCCAGAGAGG	GCTTGTGCCGGAAGGCTT
chr12	121432193	121432327	CCCAGTAAGGTCCACGGTA	CATGAATGGAATGGAACCAAACTGA
chr12	121433986	121434122	TTTGAAGTGCTGAGGGCTGT	CCGCTGCTTGAGGGTACTTC
chr12	121434073	121434208	TATGGACAGCCTGCGACCAGT	CTTCTGTACTCAGCAGGCTGT
chr12	121434125	121434249	GTCCCTTAGTGACAGTGTCTACAC	GGTTGGGTTTTCCTTACAAGCAAG
chr12	121434335	121434460	CCCTCGTAGGTCTCAGCAG	AAGTGAGGCCATGATGAGGTTC
chr12	121434395	121434528	CACAGCTTGGAGCAGACATC	GCACCTGTGTTGGTGAACGT
chr12	121434495	121434620	CCTCCCTGGGTCCTACGTT	CTCTTCCAGCTCCTGGATTCTG
chr12	121437019	121437145	TAGGGCTGTCAGGCACGT	CGGTGATGAGCATAGTCTGCG
chr12	121437070	121437205	GCCCTCTACAGCCACAAGC	GCCTGGACCTTACCTGCTTG
chr12	121437181	121437308	CCCACCAAGCAGGTAAGGTC	GCCTCAGTGTCTGAGGTGAAG
chr12	121438851	121438978	CTTGTTTGCCTCTGCAGTGTC	CCATCTGGGTGGAGATGAAGG
chr13	28578143	28578282	TTAGGGATAGGTGGAGGGATGAAG	GGAATGTCCTCACACCTACCAAA
chr13	28578226	28578350	CCCAAATCCATCTCTCTGCTGAA	CAGATGGTAATCAGTGTTCTGTCTCTTT
chr13	28588515	28588654	AGGAAGACAGCAACAAGTGTTTTAATTTAC	AAACGGCCATCCTTCCCTAATT
chr13	28588600	28588729	CATCTGCCAGCTGACATCCTAA	TCTTCATCTTGTTCCTTGTTCTATTGCTTT
chr13	28589229	28589367	CATTTGGAAGTAGACAGACTGTACCT	GTTGATGCTAACTTCTACAAACTGATTCAA
chr13	28589300	28589426	TCTGTAGCATAAAATGGCTGATCCATT	TGAATGGCTGCAATTGTCTAATGTTTTC
chr13	28589620	28589759	CAATACAAGTAAGACCCATCAGTGTTG	ATGGAATATTACTGTGGGAAATCTTCTCAC
chr13	28589710	28589835	GCAGCTGCCCAACTTACCA	CGTCTGCCTGTAAAATGGATGG
chr13	28589775	28589901	TCTTAATGGTGTAGATGCCTTCAAACAG	AGAAAAGAAGTCATGTCTGTATGTGGAAAA
chr13	28592548	28592685	ATAACGACACAACACAAAATAGCCGT	CCACGGGAAAGTGGTGAAGATA
chr13	28592626	28592760	GAATCACTCATGATATCTCGAGCCAAT	ACAGTAAATAACACTCTGGTGTCATTCTT
chr13	28597385	28597524	GCAGACTTTAAGGGATACAAGTTAAAATAAACA	AAGTTGCCAAAGGAATGGAATTTCTG
chr13	28597491	28597630	TTAAATTCCAGAAATTCCATTCCTTTGGC	TGGCTCTATTTTACAGATGAAATTGAATATGAA
chr13	28597543	28597667	GATCTTCAAATGTAAGCACATTCAAGTCC	TAAGGCAACTTCTTAGAGTTTTGGCAA
chr13	28598951	28599090	GCATTCATTTCCATTTTAAAGTGCTACTACT	TTTTTAATAGCATGCCTGGTTCAAGA
chr13	28601141	28601280	ACTGGTCAACGAAGTGTGTTTGA	TTCAAGGAACACAATTTCAGTTTTTACCC
chr13	28601216	28601349	GCCTCTTACCTGGAATTTGGATGTG	TGCTATGGTGATCTTCTCAACTATCTAAGA
chr13	28601282	28601418	ATCTCTGTCCAAGTCCTGTGAAATTTT	GCTTTGTGTATGCCTATAATTGAAACTGT
chr13	28602258	28602397	TCTTTGTCATCAAGCTACAGTCTTTTTGA	ACTCATGTCAGAACTCAAGATGATGAC
chr13	28602303	28602442	GAAGTGGGTTACCTGACAGTGT	GCTCCTTTCTTTGACAGAAAAAGCA
chr13	28607965	28608099	GGGAAACTGTGCCTCCCATTTT	AAAGTGATGAACGCAACAGCTTATG
chr13	28608042	28608166	CAACCTGGATTGAGACTCCTGT	ATCTTTAAAATGCACGTACTCACCATTTG
chr13	28608170	28608306	CCAATGGAAAAGAAATGCTGCAGA	TCCTCAGATAATGAGTACTTCTACGTTGAT
chr13	28608237	28608375	TTGGAAACTCCCATTTGAGATCATATTCA	TGACTCATCATTTCATCTCTGAAGCAA
chr13	28608316	28608452	CTGTACCATCTGTAGCTGGCTT	CACAAGTACAAAAAGGTAAAAGCAAAGGTA
chr13	28608428	28608566	TTGCTTTTACCTTTTTGTACTTGTGACAAAT	GAGTGACACTCTTTTGTTGCAGG
chr13	28608505	28608632	GCATAGAATGAGATGTTGTCTTGGATGA	GATGTGAGAGATTATAATGAGTTGTCCACT
chr13	28609589	28609720	GGGAATTCCTGATGGTGGAATATCA	GAGTGAAGCCATAAAAGGGTTCCT
chr13	28609664	28609800	GTGCCAAGGGAATTGTATGCAC	GAGATCACAGAAGGAGTCTGGAATAGA
chr13	28609740	28609876	ACACCCACTGTCCAAACACTTTT	AGAAATCCTAACTTCCAATCTGATGACAG
chr13	28610002	28610131	TCATGAAAGAGTCAATAGGTCAGAGAGT	CTCGGATGGATACCCATTACCATC
chr13	28610074	28610213	GGGAGACTTGTCTGAACACTTCT	CAGTGAGCTTATTTCACACGTTCTTTTC
chr13	28611223	28611362	GTAGCCCTTCTAAGCCATTACTTAACTT	TGATGCCCAATTTACCAAAATGTTCAC
chr13	28611295	28611420	AATCAAATTCTCGGCAATTTAACTTACTTC	CCAAGTTTTGCAATCATAAGCACCA
chr13	28611356	28611480	GGCATCATCATTTTCTGCATGGAATATAT	GCAGCATCTCCTGTAGCAATTG
chr13	28622370	28622508	ATTATGCTAAAAATGGTATCTTAGAGTCCTTT	CTGTCAGGTTTAAAGCCTACCCA
chr13	28622451	28622589	GATTTTCGAGAGAAGGTCCACGTA	TTCTTACAGAAAAGGGATTTATAAATGCTACCA
chr13	28622545	28622682	CTTCACTTGAATTGGTAGCATTTATAAATCCC	TTTCCTGTGTTAAACTGATGAATACAAGTTTAT
chr13	28623460	28623592	CACATTCCACACTACAGCGACTA	GAAACGACACCGGATACTACACTT
chr13	28623536	28623673	AAGCTGATTGACTGGGATGCTT	GCAACTACTTTGAGATGAGTACCTATTCAA
chr13	28623604	28623742	GATACAAAAGCAAACAGAATCCGTATCAT	GCAGGAACAATTAACTAATAGTCTGGATTGAAA
chr13	28623714	28623839	AATCCAGACTATTAGTTAATTGTTCCTGCA	GCAAAGCTGTTCATGTGAACCATG
chr13	28623772	28623896	CTCCTCGAGTGCTTTGTTTTCTAATTC	CTCAGACCACATTGCCACAATTATTTC
chr13	28623834	28623972	CTTTGCACCTTATCCATAAGGGTTC	TCTTTTGTGATGAGGCAAAAATCACTTTT
chr13	28624154	28624290	TACGCAGTTACTGTTAGTCCCTGAT	CATAAGGTGCTGTGCCAGAAATG
chr13	28624237	28624373	GTGAACAGCCTGGTGCATTC	TTTTCTAATTGCAGCTGTAAAGAAGAAAG
chr13	28624320	28624458	TTCCTCCTTTTTAACAACAGCTGGA	GACCCTTAAAACTGGCTCTAGAACTTT
chr13	28626611	28626750	TGATGTCAACTACATTAGAAAAAGGCCA	GGTCTGCATATCTGAGAGCGTT
chr13	28626696	28626835	ATCGCAAAGCACCCATTCCACG	TGTTAATAACTTATGATGCTTTAGATACCCTGC
chr13	28626774	28626900	TCTAAAGTAAGGTCTTCTTAATGTGTAAAGC	TTTCATAATGACATAGAATCCTTTTCTGAGGG
chr13	28631435	28631568	AAATATTGTGGTATTCCAGGCTGGAAT	ACAGAAACCCAAGCTGGAGAATAC
chr13	28631504	28631628	AATATTGTGTAATTGGTAGCTTCACTCTGA	AATAACTAGTTCTCTTTCCTGTTTTGCAGA
chr13	28635944	28636075	ACTTGAAACAAAATTCCAAATGAACCACA	GAACATTTCCTGTCTCTGGGTCTT
chr13	28636030	28636161	GCAATTCAGGGAGCTGTGCTT	AGCTCAGGGACAGTGTACGA
chr13	28636108	28636247	GGAAGCAGATACATCCACTTCCA	TGCAGTTTTCATGAATTCACTTTGTTCT
chr13	28644579	28644716	CGTTCTCTAGAGAAAAACAGCTAAAGGT	CAAATCAAGATCTGCCTGTGATCAAG
chr13	28644658	28644793	TGAATCATTGTTCTTATGATTGATTAAAACACA	AGGTGTGCATGTATCAACATTATCATTTTTATT
chr13	48881327	48881466	TGTTATGTGCAAACTATTGAAACAAGTATGTAC	TTCTGACATAATGCAGTAAAATCAGGTTCT
chr13	48881395	48881519	ATGATTATTTTCATTTGGTAGGCTTGAGTTT	CTTTCTCCCAAGTTAACCAAGCTCT
chr13	48916662	48916793	AATACAGTTTTAACATAGTATCCAGTGTGTGA	ACTGCTGCAATAAAGATACAGATTCCC
chr13	48916727	48916851	GTTCCCAGGGAGGTTATATTCAAAAGAAA	CCTGATTTCTATGTTTTTCTGTAGCTCAGT
chr13	48916790	48916928	CAGTTGACCTAGATGAGATGTCGT	ACAAAAGTCTATTGAGAGGAAAATCCAGAA
chr13	48919153	48919280	AAAACGAAATAACACAAATTTTTAAGGTTACTG	ACATAGCATTATCAACTTTGGTACTGGT
chr13	48919193	48919332	TTTTTCTATTCTTTCCTTTGTAGTGTCCAT	TCCAATTTGCTGAAGAGTGCAAAC
chr13	48921941	48922080	CATAATGTTTTTCTTTTCAGGACATGTGAACT	CCCTAACTATCAAGATGTTTGAGATTATTCCAT
chr13	48923031	48923166	AAAACTTTCTTTCAGTGATACATTTTTCCTG	AACTTACCTTTAGCTAATAAAAATGTGATCCA
chr13	48923092	48923225	GATATCTACTGAAATAAATTCTGCATTGGTGC	CCAAAGGAATGCCAATTTAATTATTACATTTGA
chr13	48934082	48934221	ACCCTGCGATTTTCTCTCATACAAA	AATAGTCAAGGACACATAGCATTAACTGAAA
chr13	48934170	48934309	GAAGATGATCTGGTGATTTCATTTCAGTTAAT	CAACTGCTGAATGAGAAAGTAAAAGGG
chr13	48936940	48937077	CACTTTTACAGAAACAGCTGTTATACCC	TCATGTTCTTTACAGAGAACTTCAATAATTCT
chr13	48937014	48937153	CACGGATAGCAAAACAACTAGAAAATGA	GGGAGAACTTACATCTAAATCTACTTTAACTGT
chr13	48938952	48939090	CCCTGCATTGTTCAAGAGTCAAGA	ATGTTACAAGTCCAAGAGAATTCATAAAAGGTA
chr13	48939001	48939125	TGATCATGTTGTAACTTCATCTTTTTCAGGT	AATTTCCTTTCAGATTACCTCTGGAAGTC
chr13	48941567	48941706	TCTGTGTGCTGAGAGATGTAATGAC	TGATCCAAAAATAATCTTGCATCTAGATCTTTA
chr13	48941629	48941768	GGTTGAAAATCTTTCTAAACGATACGAAGAAAT	AAATCAATCAAATATACCATGTGCAATACCTG
chr13	48941702	48941841	GATCATGATAAAACTCTTCAGACTGATTCT	AAATGATATCTAAAGGTCACTAAGCTAAAGACT
chr13	48942596	48942735	TTTTTGATGCATAAAGCACAAATTGTAAATT	TGGAGTGTGTGGAGGAATTACATTC
chr13	48942674	48942813	AGAGAACACCACGAAAAAGTAACCTT	TGAACAAATCTGAAACACTATAAAGCCATG
chr13	48947498	48947637	CCCTTCATTGCTTAACACATTTTCCTATT	ATGGCTTACGTTAAAATAGGAAATCAGATTT
chr13	48950937	48951076	TGGAAGTGTTTCCACATTTTTATGAACAATT	TCTTTTGGATTCACTGTGCAGTTCT
chr13	48951026	48951164	CATTGATTTCTGTTTTTACCTCCTAAAGAACTG	TCCAATTTCGACACAACCCTGT
chr13	48951111	48951240	ATCTTTAAAGAGAAATTTGCTAAAGCTGTG	CGAACTGGAAAGATGCTGCTTTTAATATT
chr13	48953672	48953802	TCATAATTGTGATTTTCTAAAATAGCAGGCTCT	ATTGTTTTTAACTTACTGATTTAAGCATGGAT
chr13	48953755	48953894	ATTACCGAGTAATGGAATCCATGCTTAAA	TGATGCCTTGACCTCCTGATCT
chr13	48954180	48954317	CTGTTTCAGGAAGAAGAACGATTATCCA	TGTCATTCAGAAGTTTGCTAAAGGAAAAA
chr13	48954293	48954432	TCCTTTAGCAAACTTCTGAATGACAACA	CCACATTTTAACTTTAAATTGAACAAAAGTGTT
chr13	48955322	48955448	AAAAATACCTAGCTCAAGGGTTAATATTTCA	TAAGCACATTCAGAATCCATGGGAAA
chr13	48955383	48955508	GAAGTACATCTCAGAATCTTGATTCTGGA	AGTTGCCTTCTGCTTTGATAAAACTTTC
chr13	48955489	48955624	TATCAAAGCAGAAGGCAACTTGACAA	GCCATATGCACATGAATGAATTTCTTCAAT
chr13	49027075	49027214	CCTGGGAAAATTATGCTTACTAATGTGGT	AGATTAAGAGGACAAGCAGATTCAAGG
chr13	49027165	49027289	GACCGAGAAGGACCAACTGATC	ATTTGCAGTTTGAATGGTCAACATAACAT
chr13	49030288	49030412	CTGTGATTCTTAGCCAACTTGAAATGAAG	CTCTGCATTTGCAGTAGAATTTACACG
chr13	49030340	49030468	GTATCTTTCTCCTGTAAGATCTCCAAAGAA	GAAAGAGAGGTAGATTTCAATGGCTTCT
chr13	49030405	49030529	ATGCAGAGACACAAGCAACCTCA	CCTAGTTTCAGAGTCCATGCTCTTG
chr13	49033715	49033854	AAAATGCTACTTAACAGCATTATAATTAGAGC	GTATTTAGCCGGAGATAGGCTAGC
chr13	49033790	49033921	CAGTAAAAATGACTAATTTTTCTTATTCCCACA	GTGCTGGAAAAGGGTCCAGA
chr13	49033868	49034000	CTTCTGTCTGAGCACCCAGAATT	GGAGAGAAGGTGAAGTGCTTGATTTT
chr13	49037776	49037915	TTTTTGAGGCTAAAAGAAAGAAAATGGTATT	GGTCTATATTCTTCACTTTGCATATGCCA
chr13	49037862	49037998	ACTAGATTATGATGTGTTCCATGTATGGC	AAAAACTTACTATGGAAAATTACCTACCTCC
chr13	49037947	49038085	GGATCTTCCTCATGCTGTTCAGG	AAGGTCAGACAGAATATATGATCTCATTAATGA
chr13	49039114	49039246	TTTTTACTGTTCTTCCTCAGACATTCA	CTGGTGGAAGCATACTGCAAAATATT
chr13	49039180	49039304	TAGTATTCTATAACTCGGTCTTCATGCAGA	TGTTTTGGTGGACCCATTACATTAGATTT
chr13	49039273	49039407	GAAAAATCTAATGTAATGGGTCCACCAAA	GTAAGGGTGAACTAGGAAACTTGTAAGG
chr13	49039345	49039473	CTACCTTGTCACCAATACCTCACA	GCAGACCTTCTGAAATTTTATATGGACTCT
chr13	49039407	49039545	CGGATTCCTGGAGGGAACATCTATAT	CCTCTCATTCTTTACTACTTCCCTAAAGAG
chr13	49047479	49047616	TCATCTTAACTTGACAGAATCTTAGTATCAATT	CTGCATTTGGAAATTCAAATTATAGAAAGCTTT
chr13	49050776	49050909	GTTGCTAACTATGAAACACTGGCAT	CTTCAGCACTTCTTTTGAGCACA
chr13	49050842	49050973	TGAGAAGTTCCAGAAAATAAATCAGATGGT	TCTGCTTCATCTGATCCTTCAATATCAAAG
chr13	49050911	49051050	AAGCAACCCTCCTAAACCACTG	GCAGTGCTGAGACTCTGGATTC
chr13	49051405	49051544	GTCATCGAAAGCATCATAGTTACTGGA	TTACTCATTTCTGCCAGTTTCTGCT
chr13	49051486	49051613	TGCAGTAAACATCTCCCAGGAGA	TATATAACGAAAAGACTTCTTGCAGTGTAAACA
chr13	49054038	49054177	GCCATCAGTTTGACATGAGCAT	GCTATCATTCATTTTCTGCTTTTGCATTC
chr13	49054112	49054250	CAGTTCTTCATCCTTTTTCCAGCTTC	GAATCCAGAGGTGTACACAGTGT
chr14	105236636	105236775	TCCATCCCTCCAAGCTATCGT	AGCTGTCTACACCCACAGATGA
chr14	105236731	105236856	CGCTGTCCACACACTCCAT	CTGGCCGTGCTTTAAGAGGT
chr14	105237025	105237150	GCCTCTCTGAGTGTGGAGAGAA	AGACTGACACCAGGTATTTTGATGAG
chr14	105237090	105237225	GGTGGTGTGATGGTGATCATCTG	GGAGCGAAGCTCATGACTGTC
chr14	105238641	105238773	TGCGTGAGTGTGGATATGTGG	GAGGACGCCAAGGAGATCATG
chr14	105238736	105238874	GCAAAGAAGCGATGCTGCA	CCCTACATCACAGGAGGAAGG
chr14	105239111	105239249	CAGTGTAGTCTGGGAGGTGC	CTTTCAGGGCTGCTCAAGAAG
chr14	105239228	105239363	CCTTCTTGAGCAGCCCTGAAA	ATGATGTGCGGTCGCCTGC
chr14	105239307	105239431	GAGCTCAAAAAGCTTCTCATGGTC	AGGTGCTGGAGGACAATGACTA
chr14	105239553	105239692	GCAGCAACGCGTATGCAC	GACGGGCACATTAAGATCACAGA
chr14	105239672	105239811	TGTGATCTTAATGTGCCCGTCC	TGGTGTACCGGGACCTCAA
chr14	105239699	105239838	CAGCATGAGGTTCTCCAGCTA	TGGACTACCTGCACTCGGA
chr14	105239874	105240004	CGGTCCTCGGAGAACACA	GAGACCCGGTCTGAGAAACC
chr14	105240148	105240287	GTCTGGTGCCATGGAGAGTA	CGCCTCTGCTTTGTCATGGA
chr14	105240265	105240403	TACTCCATGACAAAGCAGAGGC	GTATCAAGCAGCGTGGTGTC
chr14	105241185	105241323	CCCAAGAAGACAGGACATCGTC	ACTCACCGAGAACCGCGTC
chr14	105241329	105241462	GGCCACCTCGTCCTGTAAAG	GCCGCTACTACGCCATGA
chr14	105241425	105241558	GACTTCCTTCTTGAGGATCTTCATGG	GTGCCTGCCCATAGACCAT
chr14	105242005	105242130	TTGGCCAGGGACACCTCCA	GTGGACAACCGCCATCCAGAC
chr14	105242058	105242186	CGACCGGAAGTCCATCTCCT	TGGAGCTCCTGATCTGGTACAG
chr14	105242888	105243027	GGAGTGAGGATGGCTACAGG	CGCACCTTCCATGTGGAGAC
chr14	105243001	105243140	CTCAGGAGTCTCCACATGGAAG	ATGCACGCAGACAGAGGCTCT
chr14	105246425	105246551	GCGCCACAGAGAAGTTGTTG	GAGTACATCAAGACCTGGCGG
chr14	105246479	105246603	GCTCCTTGTAGCCAATGAAGGTG	GGGTCTGACGGGTAGAGTGT
chr14	105258945	105259079	CAGCCAACCCTCCTTCACAA	GCTTCCTTTGCTTCTCCCAGAG
chr16	68772138	68772275	TTCGGTGAGCAGGAGGGAACC	GCACCGTGAACGTGTAGCT
chr16	68772250	68772389	CGCCGAGAGCTACACGTTC	TGTGGGAGTGCAATTTCTCGG
chr16	68835533	68835671	TCTGTCCAATTTCCTAATCTCTGTGATTTC	GCCTTTTGACTGTAATCACACCATCT
chr16	68835612	68835750	ATTTTTCCCTCGACACCCGATT	ACTTTGGTGGAAAACTTTCTGTAGGT
chr16	68835688	68835825	CCCACAGATCCATTTCTTGGTCTAC	GCGAACTTCTCAGAAAAATGCCAA
chr16	68842246	68842374	TGTCTGGCTAGGTTGGACTGTTA	GGAGTTGGGAAATGTGAGCAATTCT
chr16	68842315	68842454	CTTTCCTTTTAGGCCTCCGTTTCT	GGAAATGGGCCTTTTTCATTTTCTGG
chr16	68842392	68842522	ACAGAAGAGAGACTGGGTTATTCCTC	GGTACTTCTCTGCCAAATCCCT
chr16	68842507	68842646	TTGGCAGAGAAGTACCAAGGAGA	GCCAGTGATGCTGTAGAAAACC
chr16	68842589	68842728	TCTTCAGATCAAATCCAACAAAGACAAAGA	TATCCAGAGGCTCTGTCACCTT
chr16	68842671	68842806	GGTGTCTTTATTATTGAAAGAGAAACAGGA	AAAAATCCTGGGTGGATGTTACC
chr16	68844045	68844183	CTCCCATGTTTTCTTCCTCATCAGA	GTCATTCTGATCGGTTACCGTGAT
chr16	68844127	68844253	GGGAATGCAGTTGAGGATCCAA	TGGATATACCTGGAAGAGCACCTT
chr16	68844193	68844323	GAATTCACCCAGGAGGTCTTTAAGG	TTTGGGCTTGGACAACACTTTG
chr16	68845540	68845679	CCCAAAGTGCAGCTTGTCTAAAC	GATCTTGGCTGAGGATGGTGTAAG
chr16	68845621	68845747	GGACGATGATGTGAACACCTACAA	AGTGGTGACCACACTGATGAC
chr16	68845702	68845837	GTTCACCATTAACAGGAACACAGGA	GATTTTGCTTTGTCCACGGGATT
chr16	68846009	68846148	CTGACTTGGTTGTGTCGATCTCT	CGGAGGATTATCGTTGGTGTCA
chr16	68846092	68846218	TTAAGCACAACAGCAACAGCTGT	TGAACAACAAAAGACCTTTCTTTGGAAAC
chr16	68847159	68847288	CTCAGCTCTGCTAGCAGTCTTG	GGGCATCAGCATCAGTCACTTT
chr16	68847234	68847358	GAGAACGAGGCTAACGTCGTAA	GTGGTGACGACAAATTGTCCAC
chr16	68847354	68847493	ACCACAAATCCAGTGAACAACGA	CAAAGCGAATCTACTTCTAAGAAGATACCA
chr16	68849369	68849502	ACACAAAATGTTTCGTTTTGTTTTTAACTT	AGGTGGTGAGAGAGACCTCAAA
chr16	68849456	68849595	CGTAGCAGTGACGAATGTGGT	CAAAGTCCTCGGACACTTCCA
chr16	68849547	68849686	CCCATCTTTGTGCCTCCTGAAA	CAGTTGAAAAATCCTCACACTTACGTTATT
chr16	68849626	68849764	CCCAGGAGCCAGACACATTTAT	GACAAATGACAAAATGCCATGAAGTACATA
chr16	68853105	68853229	GAAGAAGCGCTTAAGCCGTTTT	CCGGATTAATCTCCAGCCAGTT
chr16	68853174	68853304	CCCGTTCAGATATCGGATTTGGA	CTGTGTACGTGCTGTTCTTCAC
chr16	68853282	68853414	CGTGAAGAACAGCACGTACACA	ACTCTTCCCTCCAAAAGAAGGGA
chr16	68855869	68856000	CCAAGCTGCCACATTTTCTGTG	CAGAAGAATATAGTTCGAGGTTCTGGTATG
chr16	68855936	68856075	CTGCTGATCCTGTCTGATGTGAAT	GCTGTGAAGGGAGATGTATTGGG
chr16	68856014	68856153	AAGCCTCAGGTCATAAACATCATTGAT	GCCAAAATAAAACTCAGGTACCCACTT
chr16	68856096	68856221	GTGCCAACTGGACCATTCAGTA	GAAGTTGAGAAGGGAAATTGAAAGGTG
chr16	68857208	68857347	GCGGGTGTCTTTAGTTCACTAGC	CCCACCTCTAAGGCCATCTTTG
chr16	68857291	68857416	GCTTTCTCCAGCCCAAGAATCTAT	CTGACCTCTAAGGTGGTCACTTG
chr16	68857354	68857487	CAAAATCAATCTCAAGCTCATGGATAACC	GAATTTGCAATCCTGCTTCGACA
chr16	68857466	68857595	GTCGAAGCAGGATTGCAAATTCC	TTCCAGGAAATAAACCTCCTCCATTTTT
chr16	68862001	68862139	CTCTGTGATAGCTGCTGCTTCT	GCAGTAAGGGCTCTTTGACCA
chr16	68862068	68862194	CCATCCCAGTTCTGATTCTGCT	CCGCCTCCTTCTTCATCATAGTAATAAAC
chr16	68863513	68863640	TTCTTTCCTACTCTTCATTGTACTTCAACC	ACTCATGAGGGTTGGTGCAA
chr16	68863593	68863720	GCTCGGCCTGAAGTGACT	TTTCCACGTGGATTACTTACTTCATCAAT
chr16	68867144	68867268	GGTGTGCCCTTCCTTTCACTAA	CGCTTCCTTCATAGTCAAACACGA
chr16	68867176	68867303	TGTCCCTTCTTCTTTAGAATCTGAAAGC	GGAGTTCAGGGAGCTCAGACTAG
chr16	68867315	68867454	CAAAGACCAGGACTATGACTACTTGAAC	GATTTCTGCATTTCCCAGCACAT
chr17	7572828	7572967	CTATTGCAAGCAAGGGTTCAAAGA	AAAAACTCATGTTCAAGACAGAAGGG
chr17	7572906	7573040	GGGAACAAGAAGTGGAGAATGTCAG	TCATCTCTCCTCCCTGCTTCTG
chr17	7573864	7574003	CCTATGGCTTTCCAACCTAGGAAG	CGAGAGCTGAATGAGGCCTT
chr17	7573963	7574096	GCCTGGGCATCCTTGAGTTC	GAACCATCTTTTAACTCAGGTACTGTGTAT
chr17	7576467	7576595	GCTAGGCTAAGCTATGATGTTCCTTAGA	GCCTGATACAGATGCTACTTGACTTA
chr17	7576532	7576656	TCAACTTACGACGAGTTTATCAGGAAG	ACCAGACCAGCTTTCAAAAAGAAAATTG
chr17	7576792	7576930	CGGCATTTTGAGTGTTAGACTGGA	CTAGCACTGCCCAACAACACCA
chr17	7576863	7576990	AAATATTCTCCATCCAGTGGTTTCTTCTTT	GGAGACCAAGGGTGCAGTTATG
chr17	7576945	7577083	AAGGTGATAAAAGTGAATCTGAGGCAT	GGAAGAGAATCTCCGCAAGAAAGG
chr17	7577010	7577147	CTTGCTTACCTCGCTTAGTGCT	TACTGGGACGGAACAGCTTTG
chr17	7577383	7577522	AGAGGTGGATGGGTAGTAGTATGG	CATCATCACACTGGAAGACTCCA
chr17	7577489	7577613	GGCTCCTGACCTGGAGTCTT	CCTAGGTTGGCTCTGACTGTAC
chr17	7578121	7578245	GCCACTGACAACCACCCTTAAC	CGTGTGGAGTATTTGGATGACAGAAA
chr17	7578187	7578317	TCATAGGGCACCACCACACTAT	CCTCTGATTCCTCACTGATTGCT
chr17	7578290	7578429	CTAAGAGCAATCAGTGAGGAATCAGA	GCACATGACGGAGGTTGTGA
chr17	7578366	7578498	CTCACCATCGCTATCTGAGCA	GCTGTGGGTTGATTCCACAC
chr17	7578424	7578548	ATGTGCTGTGACTGCTTGTAGAT	CCTGCCCTCAACAAGATGTTTTG
chr17	7579269	7579407	GGCATTGAAGTCTCATGGAAGC	TCATCTTCTGTCCCTTCCCAGA
chr17	7579365	7579503	CGTAGCTGCCCTGGTAGGT	GAAGCTCCCAGAATGCCAGA
chr17	7579484	7579618	TCTGGCATTCTGGGAGCTTC	TCTGACTGCTCTTTTCACCCATC
chr17	7579596	7579735	GATGGGTGAAAAGAGCAGTCAGA	CTCTTGTCTTTCAGACTTCCTGAAAAC
chr17	7579691	7579830	TGTCCTTACCAGAACGTTGTTTTCA	ATCCATTGGAAGGGCAGGCC
chr17	7579812	7579949	GCCTGCCCTTCCAATGGATC	CTCTTGCAGCAGCCAGACT
chr17	37855756	37855895	AATTTGTAGACCCTCTTAAGATCATGCTTT	CCACCACATCCTCTAGTAAAATTGATAGT
chr17	37863182	37863318	TGGCCAGGTCTGAGAAGGT	TAGAGGTGGCGGAGCATGTCC
chr17	37863244	37863369	GTGCACCGGCACAGACATGAA	GTGGGCAGGTAGGTGAGTTC
chr17	37863336	37863460	TGCAGGGAAACCTGGAACTC	CACCTGTAAACAGAGGGCTCA
chr17	37864479	37864614	CCTTGCCCAAGATCTCCAAGTA	TTGTGAGCGATGAGCACGTA
chr17	37864565	37864690	CCCTCCCAGGATATCCAGGA	CAGGGCATAGTTGTCCTCAAAGAG
chr17	37864663	37864788	CCAGCTCTTTGAGGACAACTATGC	CCTGTGAGGCTTCGAAGCT
chr17	37864704	37864828	ATGGAGACCCGCTGAACAATAC	CTGAATAACCAAGAGAAGGTTTCAATGAC
chr17	37865536	37865662	GGGAAAGGGTCCTCTGATCATT	GTTGTTCTTGTGGAAGATGTCCTTC
chr17	37865564	37865695	CCCACAGAGATCTTGAAAGGAGG	GCGGTTGGTGTCTATCAGTGT
chr17	37866011	37866135	CGTCCTCTCGCTGTTAGACATC	CGGCTCTGACAATCCTCAGAAC
chr17	37866071	37866206	CCCTGTTCTCCGATGTGTAAGG	CCTGTATGACACCTGCATTCCA
chr17	37866438	37866571	AGCACTCTGACTGCCTGGTA	TTTCACTGTGCTGTTTTGCCC
chr17	37866566	37866691	GTGAAAGCCAGCCACCTGT	CTCGGGATTGGGCATGGA
chr17	37866642	37866774	CCCTGGTCACCTACAACACAG	CCACCAAAATGAGAAAACTGTGTTTCTC
chr17	37868112	37868251	ACGGTAATGCTGCTCATGGT	TGCTGTCACCTCTTGGTTGTG
chr17	37868191	37868316	TTCTACGGACGTGGGATCCT	GGCAGTGAGTGGGTACCTC
chr17	37868267	37868395	CGGTGTGAGAAGTGCAGCAA	GGGTCTGAGGAAGGATAGGACA
chr17	37868513	37868640	GTTGACCTGTCCCGGTATGAAG	CCTGGATATTGGCACTGGTAACTG
chr17	37868566	37868699	CCTCCTCAGTGTGCTATGGTCT	ATCAAAGCTCTCCGGCAGAAAT
chr17	37871484	37871623	GGAGTGATGTCCACCCTGTT	ACAGAGCCCACCTGTGATCT
chr17	37871572	37871696	AGAGCAGCTCCAAGTGTTTGAG	GCAGGCAGAGGGTGAGATTAAAG
chr17	37871667	37871796	CCCACTCCTTTAATCTCACCCT	TGCTCACTTGTGCAGAATTCGT
chr17	37871744	37871873	GCGTCTTCCAGAACCTGCAA	AGTACTCCCTCAGGCCCAAA
chr17	37871966	37872101	GGTAAGGTGCCCACCTTTCTC	GAGGTGGGTGTTATGGTGGATG
chr17	37871972	37872108	GTGCCCACCTTTCTCCCATAG	CGAAGCAGAGGTGGGTGTTAT
chr17	37872148	37872281	ACCAAGCTCTGCTCCACAC	ACAAGTCCAAGAACGCTGCT
chr17	37872629	37872768	ACTGCAGCCAGTTCCTTCG	CCTGAGAGAAGGGACAGTGGT
chr17	37872666	37872805	GGAATGCCGAGTACTGCAGG	GCAAACAGTGCCTGGCATTC
chr17	37872828	37872955	CCAGAATGGCTCAGTGACCT	GATAGCACACCCTACTGCATCTC
chr17	37873497	37873624	CCCAACTAAGGGCCTGATCCTA	CGCAGAAGGGAGGGTCCTTA
chr17	37873595	37873734	GTGCCCACTATAAGGACCCTC	CGAGTGGGTGCAGTTGATGG
chr17	37873645	37873769	GTGAAACCTGACCTCTCCTACATG	AGTCCTCCTTTCTGCAGAAAAGAC
chr17	37875993	37876130	CAAGAGGGTGGTTCCCAGAATT	GAGTGAAGGGCAATGAAGGGTA
chr17	37879529	37879653	CCCAAACTAGCCCTCAATCCC	CTTGATGAGGATCCCAAAGACCA
chr17	37879569	37879708	CAGCCCTCTGACGTCCATC	CCGTTTCCTGCAGCAGTCT
chr17	37879687	37879823	CGGAGACTGCTGCAGGAAA	CATCGCTCCGCTAGGTGTC
chr17	37879795	37879920	TGGAGCCGCTGACACCTAG	CCCTGACCTTGTAGACTGTGC
chr17	37879867	37879991	GGAAGGTGAAGGTGCTTGGATC	CATCAGAACTGCCGACCACA
chr17	37880079	37880218	GTTTGGAGGACAAGTAATGATCTCCT	CACTTTGATGGCCACTGGAATTTTC
chr17	37880163	37880301	AGGGCATCTGGATCCCTGAT	TTCCTGTCCTCCTAGCAGGAG
chr17	37880945	37881082	CTCCCATACCCTCTCAGCGTA	CCATAGGGCATAAGCTGTGTCA
chr17	37881030	37881154	GGCATCTGCCTGACATCCAC	TGCATACACCAGTTCAGCAGG
chr17	37881075	37881199	CCCTATGGCTGCCTCTTAGAC	CTCCGGAGAGACCTGCAAAGAG
chr17	37881270	37881407	CAGAAGGTCTACATGGGTGCTT	CCAGCCCGAAGTCTGTAATTTTG
chr17	37881354	37881480	GGAACGTGCTGGTCAAGAGT	TGCTCCTTGGTCCTTCACCTAA
chr17	37881426	37881560	ACGAGACAGAGTACCATGCAGA	AGTCCTCCAACTGTGTGTTGTG
chr17	37881540	37881667	ACAACACACAGTTGGAGGACTT	CCCATCACACACCATAACTCC
chr17	37881631	37881766	CACCAGAGTGATGTGTGGAGT	TTCCCTCCCTTCACATGCTG
chr17	37881877	37882014	GCTAGACTCCTGAGCAGAACCT	GGGATCCCATCGTAAGGTTTGG
chr17	37881962	37882096	GTGACTGTGTGGGAGCTGAT	GATCATGTAGACATCAATGGTGCAGAT
chr17	37882071	37882210	TCTGCACCATTGATGTCTACATGATC	CCTGGGTCTACATACATCCTGGT
chr17	37882771	37882910	ACACAGGGCCTGGGACTAGC	GGATGACCACAAAGCGCTG
chr17	37882842	37882966	CAAGATTCCGGGAGTTGGTGT	CTGCAGGAGGGTGCTCTTAG
chr17	37882977	37883114	GGAGAGATGAGTCCAGTATGCCA	CGGTAGAAGGTGCTGTCCAA
chr17	37883059	37883197	CCTCCACAGAATGAGGACTTGG	CTGGACAGAAGAAGCCCTGCT
chr17	37883145	37883284	CCTGGTGGATGCTGAGGAGTA	GCCACACAGTGTGACCGA
chr17	37883442	37883579	CCCAAAGGTGACCTCTGTTTT	TCCAGCCCTAGTGTCAGGT
chr17	37883520	37883659	CCATCATGACTTTCTTTCTTGTCCC	CCAGGTCACCATCAAATACATCGG
chr17	37883630	37883769	CTGGCTCCGATGTATTTGATGG	GTAGCCATCAGTCTCAGAGGG
chr17	37883712	37883836	TCTACAGCGGTACAGTGAGGA	GCCCATCAGTCTCTCTGCTTAGA
chr17	37883948	37884087	TGAACCAGCCAGATGTTCGG	GGCAAAAACGTCTTTGACGACC
chr17	37884065	37884201	GGGTCGTCAAAGACGTTTTTG	GTCCCAGTAATAGAGGTTGTCGAAG
chr17	37884166	37884296	TTCAGCCCAGCCTTCGACAA	CACACTGGCACGTCCAGA
chr17	37884251	37884375	CTACGGCAGAGAACCCAGAGTA	CTCTTGATGCCAGCAGAAGTCA
chr18	48573358	48573497	GATCAAAATTGCTTCAGAAATTGGAGACA	TCTATGGCACATCAAACTATGCACA
chr18	48573436	48573561	CGAATACACCAACAAGTAATGATGCCT	CCTTCAGCTTCTTTACCAAACTTTCAATTG
chr18	48573494	48573618	TAGACAAGGTGGAGAGAGTGAAACA	GATGAGCTCCATTTGTAGTTATAGCTGTTA
chr18	48573605	48573731	AAATGGAGCTCATCCTAGTAAATGTGTT	AGGAAACGTAGCAAGTTTTTAAATCTGC
chr18	48574964	48575102	CTGAGTTGGTAGGATTGTGAGGATTAAA	CAGAGACGGGCATAGATCACAT
chr18	48575059	48575184	GCTGGTCGGAAAGGATTTCCTC	GACACTATCACATTTTAAGTCAAACGCAT
chr18	48575109	48575234	GCCTGATCTTCACAAAAATGAACTAAAACA	TTACCAATTCCAGGTGATACAACTCG
chr18	48575548	48575687	AATGGTTCATGAACTTTTGTAATCTTTGGTTT	CTGCAGTGTTAATCCTGAGAGATCTT
chr18	48575648	48575779	CCCTTTAAACAATTAAGATCTCTCAGGAT	CTCACACAAACTAATTCTAGGTCAACAAAA
chr18	48581141	48581265	TTCTATATAGCTCCATCAAGTATGATGGTGA	GCACGATTACTTGGTGGATGCT
chr18	48581205	48581329	CATCGTTGTCCACTGAAGGACAT	AGTGCTGGTAGCATTAGACTCAGAT
chr18	48581264	48581397	GCATCGACAGAGACATACAGCA	CAACTTGCTGACTACATCTGATTCTAGAA
chr18	48584460	48584596	GAATGTACCATGTTAATGTCTTCTTGTTCC	GCTGACCAGTAAATCCATTCTGCT
chr18	48584471	48584608	GTTAATGTCTTCTTGTTCCTCTAGGTCA	GGTAAGTAGCTGGCTGACCAGTA
chr18	48584654	48584778	AAAAAGTAGGCAGCCTTTATAAAAGCA	CGTTTTGGTGGTGAGGCAAATT
chr18	48584728	48584860	CTGGAAGTAGGACTGCACCAT	AAAAATAGCCCTTACAACAAAAACAAGAG
chr18	48586229	48586368	TCTTTAGGGCCTGTTCACAATGAG	TTCCATTAAAGCCTGTGTTTGTGC
chr18	48591699	48591837	CCCTTTCTTTTAGGAAAAACTGTGTTGT	GAACATCCATTTCAAAGTAAGCAATGGAA
chr18	48591768	48591901	GTTCTTTCCCATTTATTTCCTATAGCTCCT	TCCACGTATCCATCAACAGTAACAATAG
chr18	48591837	48591976	CAGGTAGGAGAGACATTTAAGGTTCC	CTTGCTCTCTCAATGGCTTCTGT
chr18	48591919	48592055	GCTTTTGTTTGGGTCAACTCTCCA	GGGAAAACATAACCTTGAATAAAAGACAATGTA
chr18	48593375	48593502	TTTTTCTTCCTAAGGTTGCACATAGG	GCTTCTCTGTCTAAGTAGTAACTCTGTACA
chr18	48593442	48593570	GGGTCAGGTGCCTTAGTGAC	AATTGTAACTAACCTTTATATATGCACTTGGGT
chr18	48593510	48593634	GCACCTGGAGATGCTGTTCATA	CTTCCACCCAGATTTCAATTCTTTTGAC
chr18	48602898	48603037	TTCATGTGAGAGGTATAATGAAACTGAGTTTT	CTGTCGATGACACTGACGCA
chr18	48602995	48603134	TTTTTCTTAAAAGGTCTTTGATTTGCGT	CTATTCCACCTACTGATCCTGGG
chr18	48603091	48603230	CGTGGCAGGAAACATCCCT	GCTCAAAGAAACTAATCAACTGAGTAAATCAAG
chr18	48604521	48604660	GGAGAATGAAATACAGAAAGCTGGTCA	GTCATCAACACCAATTCCAGCA
chr18	48604599	48604734	TGATGTCTTCCAAATCTTTTCTGTTAGGT	TTGATGCTCTGTCTTGGGTAATCC
chr18	48604671	48604808	TATGCATACTCAGGATGAGTTTTGTGAAA	GCATGGTATGAAGTACTTCGTCTAGGA
chr18	48604743	48604881	CTTGCTGGATTGAAATTCACTTACACC	GTCCACCATCCTGATAAGGTTAAGG
chr19	1206826	1206965	TTGGAGAAGGGAAGTCGGAACA	ATCAGCTCGCCCTCCGTGA
chr19	1206943	1207067	ATGTTCACGGAGGGCGAGC	CCCATCAGGTACTTGCCGATG
chr19	1206969	1207107	GGTGGGTATGGACACGTTCATC	CTCCTTCACCTTGCCGTAAGAG
chr19	1207086	1207216	CTCTTACGGCAAGGTGAAGGA	CAAGCCATACTTACTTCTTCACGTTG
chr19	1207138	1207262	GCCGTCAAGATCCTCAAGAAGAAG	CAGAACCATCAGCACCGTGA
chr19	1218360	1218496	CAGGCCATCATCCTGACGTT	TTCTGCTTCTCTTCGTTGTATAACACAT
chr19	1218463	1218602	TGGTGGATGTGTTATACAACGAAGAG	CTCCTTCAAGGAGACGGGAAGAG
chr19	1219375	1219513	GTGCCGGAGAAGCGTTTC	TCAATGAATATCAGGACAAGCAGTGT
chr19	1220252	1220390	GACTTCTGTGACTTCCCAGCT	AATCAGCTGACAGAAGTACCTGC
chr19	1220365	1220492	CCCGCAGGTACTTCTGTCA	CAGGTCGGAGATTTTGAGGGT
chr19	1220385	1220520	CTGATTGACGGCCTGGAGT	CCTAGCACGTGCCTACCT
chr19	1221162	1221286	GTCAACCACCTTGACTGACCA	CCCTTCCCGATGTTCTCAAACAA
chr19	1221215	1221342	CAACATCACCACGGGTCTGTA	CACCTTTCAGCAGGTCAGAGA
chr19	1221830	1221969	CCTTAGGAGCGTCCAGGTATC	GCCGGTTCGTACTCAAGC
chr19	1222918	1223057	TGGGTCGGAAAACTGGACC	ACCGGTCCTTGGTGTCTGG
chr19	1222995	1223124	AGAAACATCCTCCGGCTGAAG	AAGAGGTCCTCGTCCTCGT
[truncated: 1,126 more rows]
