# Supplementary material for: Transcriptomic but not genomic variability confers phenotype of breast cancer stem cells
Source: Cancer Commun (Lond). 2018 Sep 19;38:56. doi: 10.1186/s40880-018-0326-8 (PMC6146522; doi:10.1186/s40880-018-0326-8)
Supplement: Supplementary file 5 — Additional file 5: Table S5. The WHM panel of hotspots identified by whole-genome sequencing (WGS). [file 40880_2018_326_MOESM5_ESM.xlsx]

## Sheet: Sheet1
Table S5. WHM Panel Identified by WGS
ID	Chrom	Start	End	SNV numbers (Pexp<0.01）	P-value
hotspot1	chr14	107032620	107032631	5	3.7159e-05
hotspot2	chr7	142190576	142190599	8	8.14645e-08
hotspot3	chr19	8995715	8995741	7	6.27232e-07
hotspot4	chr7	62517739	62517774	6	4.82829e-06
hotspot5	chr5	16525038	16525077	5	3.7159e-05
hotspot6	chr10	8691302	8691342	7	6.27232e-07
hotspot7	chr6	164034987	164035029	6	4.82829e-06
hotspot8	chr9	138241964	138242007	7	6.27232e-07
hotspot9	chr19	1037810	1037856	6	4.82829e-06
hotspot10	chr3	126254347	126254400	7	6.27232e-07
hotspot11	chr11	1258240	1258295	5	3.7159e-05
hotspot12	chr11	244115	244171	5	3.7159e-05
hotspot13	chr11	124110321	124110397	12	2.31306e-11
hotspot14	chr11	56465390	56465471	10	1.3733e-09
hotspot15	chr11	61695984	61696088	11	1.78247e-10
hotspot16	chr7	157720014	157720119	5	3.7159e-05
hotspot17	chr13	19645640	19645746	6	4.82829e-06
hotspot18	chr1	237693120	237693250	6	4.82829e-06
hotspot19	chr7	57545238	57545390	9	1.05783e-08
hotspot20	chr4	190583554	190583708	5	3.7159e-05
hotspot21	chr5	26141300	26141507	5	3.7159e-05
hotspot22	chr11	48345903	48346159	13	3.00127e-12
hotspot23	chr4	3827785	3828051	9	1.05783e-08
hotspot24	chr2	1321383	1321653	5	3.7159e-05
hotspot25	chr4	3613061	3613365	13	3.00127e-12
hotspot26	chr7	157162103	157162409	5	3.7159e-05
hotspot27	chr19	20497210	20497526	5	3.7159e-05
hotspot28	chr19	19986941	19987262	17	1.33227e-15
hotspot29	chr4	3583586	3583916	6	4.82829e-06
hotspot30	chr6	170530047	170530380	6	4.82829e-06
hotspot31	chr11	2232344	2232696	7	6.27232e-07
hotspot32	chr6	57501894	57502252	6	4.82829e-06
hotspot33	chr6	57581724	57582170	5	3.7159e-05
hotspot34	chr20	52483653	52484101	6	4.82829e-06
hotspot35	chr4	3577350	3577836	5	3.7159e-05
hotspot36	chr17	75558314	75558864	5	3.7159e-05
hotspot37	chr12	9558762	9559714	8	6.48555e-07
hotspot38	chr4	190586463	190587551	6	4.82829e-06
hotspot39	chr4	190105452	190106567	5	0.000198813
hotspot40	chr20	52479787	52481211	16	9.81437e-14
hotspot41	chr6	57351861	57353289	9	1.05783e-08
hotspot42	chr12	130876472	130877962	8	8.14645e-08
hotspot43	chr12	40905989	40907625	15	7.09877e-13
hotspot44	chr19	21766419	21768531	16	9.81437e-14
hotspot45	chr9	137741989	137744215	10	1.33238e-08
hotspot46	chr14	20561378	20563664	7	4.44761e-06
hotspot47	chr7	67631098	67634814	15	2.79281e-11
hotspot48	chr7	100546977	100551578	39	7.07212e-14
hotspot49	chr6	57245024	57250045	19	6.66134e-16
hotspot50	chr10	39081134	39087499	6	4.82829e-06
hotspot51	chr9	130892971	130899507	19	1.5099e-14
hotspot52	chr16	7093096	7103008	5	0.000198813
hotspot53	chr6	57212063	57224759	14	5.13234e-12
hotspot54	chr11	47640349	47660583	12	2.64685e-10
