# Supplementary material for: Transcriptomic but not genomic variability confers phenotype of breast cancer stem cells
Source: Cancer Commun (Lond). 2018 Sep 19;38:56. doi: 10.1186/s40880-018-0326-8 (PMC6146522; doi:10.1186/s40880-018-0326-8)
Supplement: Supplementary file 6 — Additional file 6: Table S6. Definition of case groups and permutation groups. [file 40880_2018_326_MOESM6_ESM.xlsx]

## Sheet: Sheet1
Table S6. Definition of case group and permutation group
	Background count, Total count	Position error rate
Case group	C1, C2, C3	N1, N2
Permutation group	C3, N1, N2	C1, C2
	C2, N1, N2	C1, C3
	C2, C3, N2	C1, N1
	C2, C3, N1	C1, N2
	C1, N1, N2	C2, C3
	C1, C3, N2	C2, N1
	C1, C3, N1	C2, N2
	C1, C2, N2	C3, N1
	C1, C2, N1	C3, N2
